# Supplementary material for: Tip carbon encapsulation customizes cationic enrichment and valence stabilization for low K+ acidic CO2 electroreduction
Source: Nat Commun. 2025 Feb 19;16:1754. doi: 10.1038/s41467-025-56977-6 (PMC11839987; doi:10.1038/s41467-025-56977-6)
Supplement: Supplementary file 5 — Source Data [file 41467_2025_56977_MOESM5_ESM.xlsx]

## Sheet: Fig.1b
x (nm)	y (nm)	z (electric field, V/m)
17.861	18.7698	2787.21
11.9074	12.5132	1858.12
5.95368	6.25659	929.065
0	0	0.27342
20.9746	12.5132	2627.58
15.0209	6.25659	1750.52
9.0672	0	975.447
24.0881	6.25659	2677.73
18.1344	0	1951.01
27.2016	0	2926.82
11.9074	21.7744	2669.44
5.95368	24.779	2740.94
0	27.7836	2988.15
5.95368	15.5178	1787.81
0	18.5224	1992.25
0	9.2612	996.188									s
54.3764	0	5854.85
50.1145	8.11371	5465.31
45.8526	16.2274	5235.11
41.5908	24.3411	5185.65
45.3181	0	4878.31
41.0563	8.11371	4504.18
36.7944	16.2274	4327.17
36.2599	0	3902.34
31.998	8.11371	3551.84
25.771	20.6269	3551.5
28.8845	14.3703	3471.14
33.6809	22.484	4357.3
59.4809	7.37688	6454.38
64.5854	14.7538	7135.23
69.6899	22.1306	7876.2
55.219	15.4906	6174.72
60.3235	22.8675	6946.6
50.9572	23.6043	6045.05
18.7379	26.4199	3483.65
19.6147	34.0699	4227.76
20.4916	41.72	4998.15
12.7842	29.4245	3450.4
13.661	37.0745	4248.98
6.83052	32.4291	3564.15
26.6478	28.277	4179.59
34.5577	30.1341	4932.71
27.5246	35.927	4867.7
13.661	46.334	5193.54
6.83052	50.9481	5525.71
0	55.5622	5971.91
6.83052	41.6886	4542.12
0	46.3026	4977.71
0	37.0431	3983.11
73.6245	14.7538	8090.97
68.52	7.37688	7424.64
63.4155	0	6830.92
77.559	7.37688	8397.5
72.4545	0	7807.95
81.4936	0	8786.04
78.3804	22.1615	8778.41
82.315	14.7846	9016.06
86.2495	7.40777	9335.09
87.0709	22.1924	9688.79
91.0054	14.8155	9945.29
95.7614	22.2233	10605.8
91.7028	29.5595	10389.7
87.6443	36.8957	10248.7
83.5858	44.232	10186
83.0124	29.5286	9495.46
78.9538	36.8649	9385.41
74.3219	29.4977	8612.65
61.4615	42.3969	8035.76
54.8379	36.3783	7082.19
48.2144	30.3597	6131.52
64.2043	35.6415	7905.75
57.5807	29.6229	6970.67
66.9471	28.8861	7852.02
68.8363	43.0086	8738.34
71.5791	36.2532	8640.22
76.211	43.6203	9455.97
27.6117	46.047	5773.69
34.6448	40.254	5712.18
41.6778	34.4611	5817.78
34.7318	50.374	6579.54
41.7649	44.5811	6570
41.8519	54.701	7405.8
54.925	46.4983	7742.35
48.3884	50.5996	7530.06
48.3014	40.4797	6780.08
7.20561	60.0962	6504.77
14.0361	55.4822	6151.33
20.8666	50.8681	5910.55
14.4112	64.6303	7115.47
21.2417	60.0162	6842.06
21.6168	69.1644	7785.68
35.1069	59.5221	7428.22
28.3619	64.3432	7556.63
27.9868	55.1951	6652.52
14.4112	73.8899	8086.8
7.20561	78.6154	8478.57
0	83.3409	8949.01
7.20561	69.3558	7491.21
0	74.0813	7957.2
0	64.8217	6964.82
100.01	14.8155	10913.2
95.254	7.40777	10310.4
90.4981	0	9763.49
104.258	7.40777	11288.2
99.5025	0	10742.6
108.507	0	11723.5
113.072	7.45675	12247.4
117.637	14.9135	12820.6
122.202	22.3702	13435.8
108.823	14.8645	11865.2
113.388	22.3213	12487.9
104.575	22.2723	11544.3
109.446	44.3038	12737.8
104.885	36.9437	11996
100.323	29.5835	11283.2
113.698	36.9926	12910.6
109.136	29.6325	12210.3
117.95	29.6814	13144.6
92.2059	44.2559	11022.4
96.2645	36.9197	11117.1
100.826	44.2799	11873.9
126.7	29.7614	14074.2
131.198	37.1525	14745.5
135.696	44.5437	15444
122.448	37.0726	13824.8
126.946	44.4637	14533.9
118.196	44.3838	13631.6
96.3602	66.1418	12579.6
92.1021	58.8385	11765.2
87.8439	51.5352	10966.1
100.722	58.8625	12566.6
96.4641	51.5592	11784.5
105.084	51.5832	12619.6
63.8848	50.9677	8792.01
71.2595	51.5794	9466.97
78.6343	52.1911	10160
66.308	59.5385	9584.69
73.6828	60.1502	10233.3
68.7313	68.1093	10404.4
87.1506	66.7976	11815.1
77.9409	67.4534	11087.4
82.8924	59.4943	10981
57.3482	55.069	8551.59
59.7715	63.6398	9388.26
50.8117	59.1704	8386.79
29.42	73.6213	8517.58
36.1651	68.8001	8352.24
42.9101	63.979	8280.04
37.2233	78.0781	9291.7
43.9683	73.257	9179.87
45.0265	82.535	10098.2
52.9281	77.7264	10103.5
51.8699	68.4484	9230.99
60.8297	72.9178	10206.5
7.5428	87.7826	9459.19
14.7484	83.0571	9058.28
21.954	78.3315	8737.13
15.0856	92.2242	10031.3
22.2912	87.4987	9694.18
22.6284	96.6659	10655.1
37.5604	87.2453	10199.6
30.0944	91.9556	10386.8
29.7572	82.7884	9447.6
15.0856	101.484	11009.1
7.5428	106.301	11432.6
0	111.119	11918.2
7.5428	97.0419	10445.9
0	101.86	10929.1
0	92.6003	9939.35
131.429	21.5854	14424.3
140.656	20.8005	15420.6
149.883	20.0156	16422.8
135.927	28.9765	15051.9
145.154	28.1916	16040
140.425	36.3677	15711.4
154.787	27.7459	17077.2
159.692	35.4763	17765
164.596	43.2066	18476.7
150.058	35.922	16735.1
154.963	43.6523	17459.3
145.329	44.098	16446.7
126.826	14.9135	13823.4
122.261	7.45675	13254.3
117.696	0	12730.5
131.45	7.45675	14264.7
126.886	0	13740.6
136.075	0	14753.7
140.678	6.67186	15279.5
145.28	13.3437	15837.8
136.053	14.1286	14827.5
122.88	66.2712	15045.2
118.402	58.9488	14257.2
113.924	51.6263	13486.8
127.152	59.0287	15125.5
122.674	51.7063	14367.7
131.424	51.7862	15259.1
109.562	58.9056	13404.7
114.04	66.2281	14206.6
105.2	66.1849	13383.9
148.97	66.5833	17611.4
144.545	59.2368	16868.8
140.121	51.8902	16144.7
154.178	58.791	17848.5
149.754	51.4445	17136.1
159.387	50.9988	18140
135.849	59.1327	15993.9
140.273	66.4793	16747.4
131.577	66.3752	15891.4
170.359	49.5196	19245.6
176.121	55.8325	20031.4
181.884	62.1455	20828.3
165.15	57.3118	18933.9
170.912	63.6248	19738.3
159.941	65.104	18665.9
110.113	87.9699	15147.2
105.529	80.6939	14283.3
100.944	73.4178	13426.8
114.369	80.737	15059.5
109.784	73.461	14216.3
118.624	73.5041	15025.4
87.7896	86.0159	13206.6
81.4369	80.047	12272.3
75.0841	74.0781	11338.5
90.6465	79.3912	12955.3
84.2937	73.4223	12021.1
93.5033	72.7665	12745.5
95.2308	86.6672	13838.3
98.0876	80.0425	13612.4
102.672	87.3186	14485.6
52.7657	87.4462	10967.9
60.6673	82.6376	11012.9
68.5689	77.8291	11147.1
60.5049	92.3575	11855
68.4065	87.5489	11933.5
68.2441	97.2687	12755.5
81.2745	89.7668	13007.4
74.7593	93.5177	12856.5
74.9217	83.7979	12077.2
30.249	101.337	11348.1
37.715	96.6266	11133
45.1811	91.9163	10995.6
37.8696	106.008	12076.9
45.3357	101.298	11909.2
45.4903	110.679	12835.4
60.6595	101.739	12712.1
53.0749	106.209	12739
52.9203	96.8276	11844.4
22.7257	124.716	13588.9
15.1504	129.443	13967.6
7.57522	134.17	14399.6
0	138.897	14880.2
15.1504	120.183	12987.5
7.57522	124.911	13414.2
0	129.638	13893.4
7.57522	115.651	12428.6
0	120.378	12906.1
15.118	110.834	11997.9
22.6608	106.016	11630.2
22.6932	115.366	12608.4
37.9021	115.358	13021.7
30.3138	120.037	13274.2
30.2814	110.687	12308.6
187.871	53.6618	21271.4
182.109	47.3488	20489.8
176.346	41.0359	19726.3
193.859	45.1781	21762.7
188.096	38.8651	21001.7
199.846	36.6944	22296.5
205.295	44.0541	22983.4
210.744	51.4139	23696.1
216.193	58.7736	24433.5
199.308	52.5378	22486.7
204.756	59.8976	23224.9
193.32	61.0215	22024
170.087	34.7337	18906.4
165.183	27.0034	18228.5
160.278	19.2731	17579.3
175.578	26.2609	19393.2
170.674	18.5305	18747.6
181.069	17.788	19917.5
187.328	24.0901	20693.5
193.587	30.3923	21490.4
181.837	32.563	20189.8
154.05	13.3437	16815.3
149.448	6.67186	16259.4
144.845	0	15731.6
158.218	6.67186	17243.3
153.615	0	16714.7
162.385	0	17697.4
168.613	5.92933	18417.7
174.841	11.8587	19162.4
164.446	12.6012	17985.1
195.867	85.062	22968.9
191.206	77.4232	22234.1
186.545	69.7843	21520.8
202.642	76.2992	23402.2
197.981	68.6604	22699.7
209.417	67.5364	23890.6
221.385	66.0623	25052
226.577	73.3509	25690.8
231.769	80.6396	26366.6
214.61	74.8251	24558.7
219.802	82.1137	25236.7
207.834	83.5879	24105.6
136.453	88.0855	17463.2
131.929	80.8141	16645.5
127.404	73.5427	15838.9
140.625	80.9181	17467.5
136.101	73.6467	16672.4
144.797	73.7507	17517.4
123.149	80.7756	15845.2
127.673	88.047	16674.7
118.893	88.0084	15902.1
153.251	74.0246	18341.5
164.223	72.5454	19377.2
175.194	71.0661	20434.7
157.533	81.466	19088.5
168.505	79.9867	20107.8
161.815	88.9073	19851
144.907	88.3595	18252
149.079	81.192	18276.8
153.361	88.6334	19048.6
179.855	78.7049	21169.3
184.516	86.3438	21917
173.166	87.6256	20876.9
125.23	108.238	17752.3
120.191	101.482	16881
115.152	94.7259	16012.5
128.971	101.52	17617.6
123.932	94.7645	16757.9
132.712	94.803	17520.8
89.8161	94.3755	13990.1
91.8425	102.735	14788.6
93.8689	111.095	15599.6
83.3009	98.1265	13818.1
85.3273	106.486	14640.3
76.7857	101.877	13691.2
97.2572	95.0269	14602.5
104.698	95.6782	15232.4
99.2836	103.387	15383.6
109.737	102.434	16111.6
114.776	109.19	16992.4
104.323	110.143	16272.7
22.6037	152.674	16524.6
15.0691	157.341	16920.3
7.53456	162.007	17358.6
0	166.674	17836.1
15.0691	148.082	15939.8
7.53456	152.748	16374.6
0	157.415	16851.2
7.53456	143.489	15390.3
0	148.156	15865.9
15.1098	138.762	14953.5
22.685	134.035	14566
22.6443	143.355	15544.7
53.0461	115.445	13623.9
60.6307	110.974	13564.1
68.2154	106.504	13570
60.602	120.21	14432.4
68.1866	115.74	14405
68.1578	124.976	15257.1
76.7569	111.113	14485.4
85.2985	115.722	15415.8
76.7282	120.349	15301.3
45.3189	138.703	15630.9
37.7472	143.36	15877.8
30.1754	148.017	16176.7
37.7878	134.041	14921.6
30.2161	138.698	15206.8
30.2567	129.378	14239.5
37.8449	124.699	13968.7
45.4331	120.02	13758.9
45.376	129.362	14691.3
60.5449	129.551	15324.1
52.9319	134.127	15449.2
52.989	124.786	14531.4
238.929	71.7359	27028.7
233.737	64.4472	26401.3
228.545	57.1586	25806.2
246.089	62.8322	27742
240.897	55.5436	27172.1
253.25	53.9286	28568.6
222.309	50.5729	25095.1
216.86	43.2132	24370.8
211.411	35.8535	23682.9
228.425	42.3722	25792.9
222.976	35.0125	25088.8
234.541	34.1716	26521.5
240.777	40.7572	27169.1
247.013	47.3429	27843.4
234.661	48.9579	26478.6
205.507	29.5169	22923.4
199.248	23.2147	22119.1
192.989	16.9126	21333.8
211.168	22.3394	23578
204.909	16.0372	22779.2
216.83	15.1618	24235.9
222.734	21.4984	24977.3
228.637	27.835	25742
217.072	28.6759	24327.7
186.439	11.8587	20509.7
180.211	5.92933	19768.2
173.983	0	19039
191.809	5.92933	21130.2
185.582	0	20396.9
197.18	0	21757.7
203.73	5.05394	22574
210.28	10.1079	23407
198.359	10.9833	21948.7
258.1	61.8868	28892.4
262.95	69.845	29231.7
267.8	77.8033	29603.5
250.94	70.7905	28150
255.79	78.7487	28583.4
243.779	79.6941	27499.1
246.842	106.281	28240.4
241.818	97.734	27595.4
236.793	89.1868	26978.4
253.828	96.7886	28623.9
248.804	88.2414	28052.1
260.814	87.2959	29079.6
207.951	107.746	24943.3
203.923	100.185	24266.5
199.895	92.6234	23611.9
215.89	98.7106	25349.8
211.862	91.1492	24717.6
223.83	89.6751	25821.7
228.854	98.2223	26488
233.878	106.77	27162.9
220.915	107.258	26060.5
165.898	96.4775	20592.3
177.249	95.1957	21595
188.599	93.9139	22614.9
169.981	104.048	21344.5
181.332	102.766	22328.2
174.065	111.618	22109.3
196.656	109.037	23989.3
185.36	110.327	23043.5
192.627	101.475	23297.4
157.686	96.1275	19831.8
153.557	103.348	19853.3
149.429	110.568	19916.1
149.232	95.8535	19047.3
145.103	103.074	19089.8
140.778	95.5796	18272
133.296	109.015	18464.1
137.037	102.297	18350
141.362	109.791	19185.8
157.641	110.918	20641.6
161.769	103.698	20598.8
165.853	111.268	21373.6
136.911	126.047	19910.6
133.017	120.111	19189
129.124	114.174	18469.8
141.083	120.887	19885.9
137.19	114.951	19173.8
145.256	115.727	19887.5
116.321	131.948	18826.8
108.837	124.997	17750.7
101.353	118.046	16675.3
119.29	124.045	18431.8
111.807	117.094	17352.4
122.26	116.141	18072.6
130.047	128.014	19528
123.184	129.981	19166.1
126.154	122.078	18799.3
75.7605	130.158	16134.2
84.3309	125.532	16205.5
92.9012	120.905	16343.1
83.3632	135.341	17022.4
91.9335	130.714	17117.9
90.9659	140.524	17919.8
99.4175	137.665	18178.5
100.385	127.856	17411.9
107.869	134.807	18481.6
22.5589	180.517	19457
15.0393	185.162	19865.9
7.51965	189.807	20310.3
0	194.452	20787.7
15.0393	175.903	18885.5
7.51965	180.548	19327.4
0	185.192	19804.1
7.51965	171.288	18344.3
0	175.933	18820.3
15.0542	166.622	17902.8
22.5888	161.955	17501.3
22.5739	171.236	18478.8
45.1185	166.556	18462.9
37.5986	171.21	18752.9
30.0788	175.863	19085
37.6136	161.929	17790.8
30.0937	166.582	18113.6
30.1086	157.301	17143.6
37.6804	152.644	16832.6
45.2521	147.987	16570.1
45.1853	157.272	17514.4
67.7451	152.802	17889.4
60.2029	157.387	18033.6
52.6607	161.971	18225.4
60.2697	148.102	17118.2
52.7275	152.687	17291.9
52.7943	143.403	16364.4
60.4073	138.827	16216.1
68.0203	134.251	16122.5
67.8827	143.527	17000.5
83.2256	144.617	17861.2
75.4854	148.709	17851.1
75.623	139.434	16986
273.259	70.4015	30160.3
268.409	62.4432	29891.3
263.559	54.485	29647.4
278.719	62.9997	30781.8
273.868	55.0415	30624.7
284.178	55.5979	31477.9
294.058	79.2971	31300.5
285.306	78.7992	30806.4
276.553	78.3012	30231.4
290.765	71.3974	31326
282.012	70.8994	30771.2
287.471	63.4977	31378.5
257.356	47.0488	29306.9
251.12	40.4631	28599
244.884	33.8775	27939.1
261.462	40.169	30039.5
255.226	33.5833	29376.2
265.568	33.2892	30880
271.771	40.7255	31031.5
277.975	48.1617	31240.3
267.665	47.6052	30321.9
239.419	27.7941	27308.9
233.515	21.4575	26500.6
227.612	15.121	25728.2
244.297	21.4167	28100.4
238.393	15.0801	27271.8
249.175	15.0392	28865.1
254.64	21.1225	29506.1
260.104	27.2059	30174.6
249.762	27.5	28736.6
221.674	10.1079	24889.6
215.124	5.05394	24048.6
208.574	0	23211.8
226.519	5.05394	25558.7
219.969	0	24700
231.363	0	26205.7
237.301	5.01307	27086.1
243.238	10.0261	27983.3
232.456	10.067	26412.6
300.118	59.1417	32069.1
298.098	65.8602	31784.9
296.078	72.5787	31503.6
294.805	57.9605	31992.2
292.785	64.6789	31620
289.491	56.7792	31759.5
271.241	86.2052	29870.2
279.994	86.7032	30457.8
288.747	87.2011	30980.1
274.683	94.6072	30155.5
283.435	95.1051	30694.2
278.124	103.009	30466.4
267.696	104.1	29758.3
257.269	105.191	29010.7
264.255	95.6979	29403.5
249.786	112.655	28671.1
260.213	111.564	29403.8
270.641	110.473	30116.6
252.73	119.028	29093.5
263.157	117.937	29796.4
255.674	125.402	29516.2
216.552	129.639	26643.6
213.685	122.341	26068.9
210.818	115.044	25506.9
226.648	121.853	27121.4
223.782	114.555	26586.7
236.745	114.067	27656.3
239.689	120.441	28109.9
242.633	126.814	28562.4
229.593	128.226	27601.8
177.999	119.06	22850.8
189.294	117.769	23760.1
200.59	116.479	24682.3
181.933	126.501	23596.1
193.229	125.211	24484.9
185.868	133.943	24349.7
206.324	131.074	25869.5
196.096	132.509	25103.6
203.457	123.776	25271
152.609	118.652	20681
160.821	119.002	21389.9
169.033	119.352	22106.9
155.79	126.735	21455.3
164.002	127.085	22150.1
158.97	134.819	22239.6
144.264	128.971	20684.7
148.436	123.811	20670.9
151.617	131.895	21462.3
176.902	134.235	23639
167.936	134.527	22933.9
172.968	126.793	22870.1
136.553	132.714	20361.5
136.195	139.38	20824.8
135.837	146.047	21301
129.689	134.681	19994.8
129.332	141.347	20474.9
122.826	136.648	19650.2
143.906	135.638	21126.3
151.259	138.562	21894.8
143.548	142.304	21581.7
115.489	140.072	19420.6
114.657	148.196	20033.9
113.826	156.32	20665
107.037	142.931	19103.5
106.206	151.055	19743.9
98.5858	145.789	18828.5
128.5	149.471	21057.2
121.163	152.896	20845
121.994	144.772	20237.9
90.786	149.53	18717.7
90.6061	158.537	19529.6
90.4263	167.543	20353.9
83.0458	153.623	18684.6
82.8659	162.629	19520.1
75.3055	157.716	18698
98.2261	163.802	20417.7
98.406	154.796	19616
106.026	160.061	20521.5
22.5745	208.324	22390.2
15.0497	212.959	22808.6
7.52484	217.594	23257.4
0	222.228	23735
15.0497	203.7	21828.7
7.52484	208.335	22275.8
0	212.969	22752.9
7.52484	199.076	21293.8
0	203.71	21770.5
15.0445	194.431	20847.3
22.5641	189.786	20434.4
22.5693	199.055	21412.1
45.1427	194.433	21335.8
37.62	199.063	21652.2
30.0973	203.694	22004.3
37.6148	189.794	20685.8
30.0921	194.425	21031.2
30.0869	185.156	20058.8
37.6067	180.502	19718.3
45.1266	175.848	19417.7
45.1347	185.141	20375.4
67.7384	180.59	20620.6
60.2066	185.204	20819.5
52.6746	189.819	21058.3
60.1985	175.912	19882.7
52.6666	180.526	20108.8
52.6585	171.234	19162.7
60.2007	166.649	18955.2
67.7429	162.065	18792.4
67.7407	171.327	19703.2
82.8637	171.892	20401.4
75.3011	176.241	20490.5
75.3033	166.978	19590.2
305.407	104.175	31901.3
296.313	103.787	31464.7
287.218	103.398	30978.9
301.624	95.8826	31688.5
292.53	95.4938	31215.7
297.841	87.5898	31489.6
299.983	80.3349	31561.1
302.003	73.6164	31770.7
304.023	66.8979	32007
305.907	81.3726	31778.7
307.927	74.6541	31951
311.832	82.4103	31921.2
309.69	89.6653	31886.9
307.549	96.9203	31867.3
303.766	88.6276	31708.6
305.747	58.2829	32292
307.775	66.3254	32113.3
309.804	74.3679	31985
303.871	58.5692	32293.6
305.899	66.6116	32086.8
301.994	58.8554	32222.4
290.34	33.4585	34076.9
288.286	40.8383	32980.1
286.232	48.2181	32179.8
282.083	33.4021	33110
280.029	40.7819	32111.8
273.826	33.3456	32026.7
291.545	49.3994	32386.1
293.599	42.0196	33076.9
296.859	50.5806	32524.2
268.418	26.7392	31923.9
262.953	20.6559	31116.8
257.489	14.5725	30417.2
271.267	20.1892	32918.8
265.803	14.1059	32062.8
274.117	13.6392	33965.9
276.675	26.7956	33035.8
279.524	20.2457	34106.7
284.932	26.8521	34282.3
253.083	10.0261	29667.1
247.145	5.01307	28720.2
241.208	0	27785
256.99	5.01307	30468.7
251.053	0	29445.3
260.898	0	31209.4
265.304	4.54641	32120
269.71	9.09283	33030.8
261.397	9.55948	31284.9
298.738	49.9508	32690.6
297.358	40.7598	33477.3
295.978	31.5689	34359.4
300.614	49.6645	32831.2
299.234	40.4735	33509
302.491	49.3782	32905.5
292.219	32.8286	34090.2
294.099	32.1987	34318.8
295.479	41.3897	33353
281.185	111.09	30855.3
290.279	111.479	31335
299.374	111.867	31790.7
284.246	119.171	31241.2
293.34	119.559	31694.2
287.307	127.251	31631.9
276.762	126.635	30945
266.218	126.018	30238.7
273.702	118.554	30525.4
268.696	150.15	31472.7
264.356	141.9	30818
260.015	133.651	30165.3
274.9	142.517	31479.5
270.559	134.268	30859.8
281.103	134.884	31537.8
245.276	135.842	29165.7
249.617	144.091	29854.9
253.957	152.341	30547.9
234.877	146.282	28894.8
239.218	154.531	29618.4
224.479	156.722	28697.3
219.194	138.666	27319.1
232.235	137.254	28243.9
221.837	147.694	27996
198.031	151.974	26394
193.977	145.964	25710.5
189.922	139.954	25030.6
204.205	144.529	26434.3
200.15	138.519	25769.9
210.378	137.084	26517.5
215.663	155.139	27920.7
206.847	153.557	27153.7
213.021	146.112	27212
183.078	142.086	24619.2
180.287	150.228	24920.2
177.497	158.37	25252.5
174.112	142.378	23926.5
171.321	150.52	24248.3
165.146	142.67	23244.3
191.186	154.106	26005.6
184.342	156.238	25623.8
187.132	148.096	25310.5
152.776	157.344	23366.5
147.13	153.578	22675.4
141.483	149.813	21987.4
154.841	149.836	22966.1
149.194	146.07	22273.5
156.905	142.327	22589.6
161.016	157.686	23985.1
163.081	150.178	23603
169.257	158.028	24615.2
135.909	153.977	21923
135.982	161.907	22558.9
136.054	169.837	23207.6
128.572	157.401	21699.8
128.645	165.331	22355.4
121.235	160.826	21507.4
147.202	161.508	23291.1
141.628	165.673	23238.2
141.556	157.743	22606.2
113.632	164.895	21393.1
113.438	173.47	22134.9
113.244	182.045	22889
105.832	168.636	21272.1
105.638	177.211	22035.2
98.0323	172.377	21189.8
120.848	177.976	22961.1
121.041	169.401	22227.4
128.451	173.906	23067.4
75.2468	185.357	21380.9
82.8094	181.008	21274.2
90.372	176.659	21207.4
82.7551	190.124	22155.4
90.3177	185.775	22070.6
90.2634	194.892	22942.5
105.584	186.327	22869.8
97.9237	190.61	22887.8
97.978	181.493	22033.8
22.5587	236.107	25321.2
15.0391	240.74	25746.5
7.51956	245.372	26198.7
0	250.005	26676.4
15.0391	231.481	24768.1
7.51956	236.113	25219.1
0	240.746	25696.5
7.51956	226.855	24238.9
0	231.487	24716
15.0444	222.22	23788.5
22.5692	217.585	23367.1
22.5639	226.846	24344.1
45.1022	222.236	24219.7
37.5877	226.859	24556.5
30.0732	231.483	24924.1
37.5929	217.598	23588.3
30.0785	222.222	23950.9
30.0837	212.961	22978
37.6065	208.331	22619.6
45.1292	203.7	22295.2
45.1157	212.968	23256.6
67.6391	208.452	23411.8
60.1268	213.047	23647.2
52.6145	217.641	23916.9
60.1403	203.779	22702.1
52.628	208.374	22962.1
52.6415	199.106	22009.5
60.1734	194.492	21758.6
67.7053	189.877	21545.8
67.6722	199.165	22476.4
82.722	199.412	23062.6
75.1805	203.932	23219.3
75.2136	194.645	22297.2
315.74	129.186	33056.7
306.262	128.541	32605.4
296.784	127.896	32126.2
312.296	120.849	32670.2
302.818	120.204	32196.3
308.851	112.512	32285.6
311.093	106.118	32155.7
313.235	98.8635	32132.5
315.376	91.6085	32125.4
316.779	108.062	32395.9
318.92	100.807	32343.9
322.464	110.005	32603.6
320.223	116.399	32751.1
317.982	122.793	32889.1
314.537	114.456	32518.5
313.366	82.4677	31993.9
311.338	74.4252	32058.2
309.309	66.3827	32139.6
314.9	82.525	32031.3
312.872	74.4825	32100
316.434	82.5823	32021.3
318.444	91.7231	32172.4
320.454	100.864	32363.2
316.91	91.6658	32162.5
317.776	79.4335	32064.1
317.329	80.4831	32079
316.881	81.5327	32070.1
313.767	72.3833	32080.9
313.319	73.4329	32103.5
309.757	65.3331	32198.7
306.226	56.532	32429.8
306.704	54.7812	32530.2
307.183	53.0303	32585.9
310.235	63.5822	32318
310.714	61.8314	32368.3
314.245	70.6325	32141.6
303.448	45.8765	33105.5
302.969	47.6274	33018.2
299.713	38.7227	33796.3
284.052	12.7344	37148.9
286.148	19.6425	36193.4
288.244	26.5505	35243
280.74	13.036	35782.3
282.836	19.9441	35077.3
277.428	13.3376	34873
290.123	25.9206	35282.8
288.027	19.0126	36760.2
292.002	25.2907	35482.1
276.456	9.09283	35071
272.049	4.54641	33980.3
267.643	0	32944.8
278.795	4.54641	36059.4
274.388	0	34856.9
281.134	0	37242.9
283.079	8.48962	36787.2
279.767	8.79122	35956.5
282.106	4.24481	37096.1
296.172	29.896	34739.6
296.367	28.2231	35074.1
296.561	26.5503	35938.2
299.907	37.0498	34073
300.102	35.377	34214.6
303.642	44.2037	33270.7
292.391	21.945	36931.9
292.197	23.6179	35973.9
288.221	17.3397	37243.9
300.197	151.586	33373.8
295.9	143.475	32793.4
291.604	135.363	32212.6
305.378	144.12	33241.8
301.081	136.008	32684.7
310.559	136.653	33144.9
285.4	142.996	32141.5
289.697	151.108	32746.8
279.197	150.629	32102
271.323	158.679	32115.4
281.823	159.158	32732.6
292.324	159.637	33360.3
273.95	167.208	32760.9
284.45	167.687	33367.2
276.576	175.738	33414.1
263.113	175.937	32510.5
249.65	176.136	31617.6
236.187	176.336	30751
260.487	167.408	31842.5
247.024	167.607	30936.8
257.86	158.879	31183.5
232.284	169.798	30072.1
228.382	163.26	29394.4
243.121	161.069	30281.5
215.759	162.899	28409.9
219.662	169.437	29107.9
223.564	175.975	29805.1
207.039	169.077	28166.3
210.942	175.615	28873.1
198.319	175.254	27955.8
198.127	159.734	26904
206.943	161.317	27655.1
198.223	167.494	27421.2
191.282	161.866	26520.2
191.378	169.626	27052.2
184.438	163.998	26152.6
179.537	177.211	26752.2
178.857	170.931	26244.5
178.177	164.65	25742.9
185.798	176.559	27144.5
185.118	170.279	26645.9
192.058	175.907	27546
22.5538	263.878	28246.9
15.0359	268.513	28676.5
7.51794	273.147	29130
0	277.782	29606.7
15.0359	259.254	27701.4
7.51794	263.888	28154.4
0	268.523	28631
7.51794	254.63	27177.6
0	259.264	27654.2
15.0375	249.997	26724.3
22.5571	245.364	26296.8
22.5554	254.621	27272.1
155.325	164.614	24100.1
157.874	171.885	24835.3
160.424	179.155	25574.9
149.751	168.779	24033.3
152.301	176.049	24779.2
144.177	172.943	23988.7
163.566	164.956	24706
171.806	165.299	25324.6
166.115	172.227	25432
173.166	177.859	26350
166.795	178.507	25958.3
172.486	171.579	25833.4
136.127	178.219	23912.3
136.201	186.601	24629.1
136.274	194.983	25357.3
128.524	182.288	23791.2
128.597	190.67	24526.9
120.921	186.358	23703.8
144.251	181.325	24684.5
152.374	184.431	25465.1
144.324	189.707	25392.6
97.6942	199.521	23723.4
105.354	195.239	23686.9
113.015	190.956	23686.4
105.125	204.15	24514.5
112.785	199.868	24495.5
112.556	208.779	25315.1
120.691	195.269	24493.1
128.368	199.581	25307.7
120.462	204.18	25293.8
75.0999	213.127	24136.7
82.6413	208.607	23965.8
90.1828	204.087	23830.2
82.5607	217.802	24875.6
90.1021	213.282	24725.5
90.0215	222.477	25627.5
105.044	213.345	25386.1
97.5329	217.911	25490.4
97.6136	208.716	24603.1
45.0741	249.987	27110.5
37.5673	254.617	27462.4
30.0606	259.248	27841.4
37.569	245.36	26494.2
30.0622	249.991	26869.6
30.0638	240.734	25897.5
37.5783	236.11	25525
45.0928	231.486	25182.1
45.0834	240.737	26145.8
67.5463	236.168	26227.7
60.0555	240.774	26492.2
52.5648	245.381	26786.7
60.0649	231.524	25541.6
52.5742	236.13	25828.6
52.5835	226.88	24871.9
60.0958	222.285	24592.9
67.6081	217.691	24346.7
67.5772	226.929	25285.5
82.5297	227.04	25795.7
75.038	231.604	25996
75.0689	222.366	25064.3
323.918	154.761	34647.4
316.011	153.703	34224.9
308.104	152.645	33793.7
321.192	146.236	34112.9
313.285	145.178	33685
318.466	137.711	33582
320.119	130.858	33286.6
322.36	124.464	33137.2
324.601	118.07	32986.9
324.497	132.529	33518.7
326.738	126.136	33355.5
328.875	134.201	33735.6
327.223	141.054	34031.5
325.571	147.908	34331.8
322.845	139.383	33805
323.927	109.638	32660.8
321.917	100.498	32422.4
319.907	91.3567	32194.2
325.389	109.272	32690.4
323.379	100.131	32455.5
326.852	108.905	32682.5
326.064	117.704	33012
327.526	117.337	33013
328.201	125.769	33363.9
320.404	90.3079	32205.7
320.852	89.2583	32240.2
321.299	88.2087	32228.1
324.374	98.0334	32393.5
324.822	96.9838	32389.2
328.345	105.759	32646.1
327.847	106.808	32678.9
327.35	107.857	32697.5
323.877	99.0822	32434.9
285.918	0	40079.4
285.296	4.24481	38991.6
284.674	8.48962	37781.3
284.323	0	39471.6
283.701	4.24481	38076.5
282.728	0	38507.5
288.843	13.0949	37963.4
289.466	8.85009	39274.7
293.013	17.7002	38229.7
302.596	160.217	34007.6
310.503	161.275	34423
318.41	162.333	34846.9
304.994	168.847	34644.8
312.901	169.906	35055.8
307.393	177.478	35283.8
297.121	176.898	34650.4
286.849	176.318	34022.4
294.722	168.267	34003.9
22.5523	291.65	31161.1
15.0349	296.286	31591.7
7.51743	300.922	32044.1
0	305.558	32517.8
15.0349	287.027	30622.8
7.51743	291.663	31075.3
0	296.3	31549.3
7.51743	282.404	30104.5
0	287.041	30578.9
15.0354	277.77	29650.3
22.5533	273.135	29219.4
22.5528	282.393	30190.8
287.968	199.931	35786.8
284.171	191.867	34993.5
280.374	183.802	34204.4
294.443	192.447	35583.5
290.646	184.382	34801.8
300.918	184.962	35423.9
264.104	183.842	33102.2
267.901	191.907	33903.3
271.699	199.972	34708.7
251.632	191.947	32837
255.429	200.012	33646.3
239.159	200.052	32608.6
237.178	184.241	31365.6
250.641	184.042	32225.8
238.169	192.147	31983.4
229.404	200.068	31905.8
219.649	200.084	31238.2
209.893	200.1	30586.2
228.413	192.162	31274.3
218.658	192.178	30595.8
227.423	184.257	30651.8
206.035	191.818	29707.4
202.177	183.536	28831.7
214.8	183.897	29733.6
192.748	182.312	28059.4
196.606	190.594	28944.8
200.464	198.876	29834.4
187.177	189.37	28200.1
191.035	197.652	29096.6
181.606	196.427	28368.2
180.226	183.616	27284.4
180.916	190.022	27822.3
173.855	184.264	26890.2
174.545	190.67	27436.5
167.484	184.912	26504.9
186.487	182.964	27668.3
45.0672	277.736	30004.1
37.5622	282.374	30365.4
30.0573	287.012	30751.2
37.5627	273.117	29400
30.0578	277.755	29783.2
30.0583	268.498	28814.1
37.565	263.867	28431.2
45.0718	259.237	28074.6
45.0695	268.487	29039.2
143.511	199.781	26205.7
151.561	194.505	26250.8
159.611	189.23	26332.2
150.748	204.58	27059
158.798	199.304	27113.8
157.985	209.379	27917.1
173.732	200.745	28192.1
165.858	205.062	28041.5
166.671	194.987	27261.4
119.962	213.466	26128.3
127.868	208.867	26121.4
135.774	204.268	26149
127.369	218.153	26949.3
135.275	213.554	26956.4
134.776	222.84	27777.5
150.248	213.866	27841.6
142.512	218.353	27794.8
143.011	209.067	26993.2
97.4204	227.144	26390
104.932	222.578	26270.2
112.443	218.012	26182.7
104.819	231.812	27163.1
112.331	227.246	27060.1
112.218	236.48	27946.1
127.256	227.386	27804
119.737	231.933	27860.1
119.85	222.699	26989.5
74.9873	240.821	26931.7
82.4791	236.257	26719.9
89.9708	231.693	26539.2
82.4284	245.474	27649.2
89.9201	240.91	27456.8
89.8694	250.127	28379.5
104.769	241.029	28061.2
97.319	245.578	28205.7
97.3697	236.361	27295
67.5036	263.864	29068.5
60.0248	268.488	29353.6
52.546	273.112	29665.6
60.0271	259.239	28399.9
52.5483	263.863	28706.1
52.5506	254.613	27747
60.0413	250.006	27445
67.532	245.4	27172.1
67.5178	254.632	28119.1
82.4142	254.706	28580.7
74.9589	259.285	28810.5
74.9731	250.053	27869.7
331.97	181.54	36778.2
323.778	180.186	36275.7
315.585	178.832	35773.9
329.286	172.614	36065.4
321.094	171.26	35561.9
326.602	163.688	35355.1
328.628	157.221	34984.1
330.28	150.368	34678.9
331.933	143.514	34379.4
333.338	159.681	35324.9
334.99	152.828	35020.4
338.047	162.141	35663.3
336.022	168.607	36028
333.996	175.074	36398.1
331.312	166.148	35686.3
332.415	137.542	34032.2
331.741	129.11	33651.3
331.066	120.678	33274.2
335.955	140.883	34317.7
335.28	132.451	33938.1
339.495	144.224	34603.8
339.012	150.196	34955.2
338.53	156.169	35306.9
335.473	146.855	34668.2
330.869	116.606	33081
331.366	115.557	33090.9
331.864	114.508	33061.4
334.885	124.306	33496
335.383	123.257	33475.2
338.902	132.007	33948
339.099	136.079	34171.3
339.297	140.151	34387.7
335.083	128.379	33718.6
310.122	186.345	36087
318.315	187.699	36576.1
326.507	189.053	37075.7
312.851	195.212	36893.6
321.044	196.567	37381.7
315.581	204.08	37703.8
306.376	202.697	37043.3
297.172	201.314	36394.9
303.647	193.83	36232.6
22.5537	319.423	34053.1
15.0358	324.06	34481.4
7.51789	328.698	34929.7
0	333.335	35397.9
15.0358	314.801	33522.7
7.51789	319.439	33971.7
0	324.076	34440.8
7.51789	310.18	33010.8
0	314.817	33480.7
15.0353	305.544	32558.3
22.5528	300.907	32127.1
22.5532	310.165	33091.2
45.0733	305.498	32890.4
37.5668	310.139	33255.6
30.0602	314.781	33643.2
37.5663	300.882	32296.9
30.0598	305.523	32682.8
30.0593	296.266	31720.3
37.5643	291.628	31331.6
45.0692	286.99	30966.8
45.0713	296.244	31929
291.096	208.752	36694.5
300.3	210.134	37308
309.504	211.517	37958.9
294.224	217.572	37608.1
303.428	218.955	38228.1
297.352	226.392	38532.1
275.438	208.413	35606.6
278.566	217.233	36518.4
281.694	226.053	37441.2
262.908	216.894	35462
266.036	225.714	36380.2
250.378	225.375	35357.7
246.638	216.934	34437.9
242.899	208.493	33520.4
259.168	208.453	34551.7
240.297	225.387	34640.1
230.216	225.4	33959.1
220.135	225.412	33301.2
236.557	216.946	33712.4
226.476	216.959	33029.5
232.818	208.505	32791.9
213.307	208.537	31487.5
223.063	208.521	32134
216.721	216.975	32390.4
199.202	218.485	31327.1
193.337	211.133	30343.1
187.471	203.78	29354
202.766	212.357	31063.4
196.9	205.004	30081.1
206.33	206.228	30815.9
206.18	220.794	31974.6
209.743	214.666	31721.5
213.157	223.103	32634
192.341	221.405	31120.1
185.481	224.324	30925.5
178.62	227.243	30744.7
186.476	214.052	30126.2
179.615	216.971	29927.1
180.611	206.699	29134.2
164.863	215.334	28857.1
172.737	211.016	28983.2
171.742	221.288	29799.5
67.5123	291.577	31923.4
60.0327	296.217	32221.2
52.553	300.857	32543.6
60.0306	286.963	31268.5
52.551	291.604	31586.4
52.5489	282.35	30628.7
60.0277	277.726	30310.6
67.5065	273.102	30018.7
67.5094	282.339	30970.5
141.854	228.096	28649.5
149.591	223.609	28675
157.327	219.122	28729.1
148.933	233.351	29526.1
156.67	228.864	29559.8
156.012	238.607	30407.5
171.084	231.031	30611
163.548	234.819	30497.8
164.206	225.076	29668.9
119.495	241.348	28756.6
127.014	236.801	28683.6
134.533	232.254	28639.8
126.772	246.216	29574.5
134.291	241.669	29514.4
134.048	251.084	30400
148.691	242.766	30380.9
141.37	246.925	30378.1
141.612	237.51	29508
97.2484	254.818	29129
104.698	250.269	28971.5
112.148	245.72	28842.9
104.627	259.51	29888.8
112.077	254.961	29747.4
112.006	264.202	30658.7
126.701	255.456	30460.2
119.354	259.829	30546.3
119.424	250.588	29647.8
89.8685	277.696	31167.2
82.4165	282.323	31393.1
74.9644	286.95	31645.2
82.4136	273.086	30454.8
74.9615	277.712	30699.4
74.9586	268.475	29755.1
82.4138	263.896	29516
89.8691	259.316	29304.7
89.8688	268.506	30234.1
104.627	268.7	30801.7
97.2478	273.198	30971.1
97.2481	264.008	30048
18.9389	981.877	67964.9
12.6259	987.918	67961.8
6.31295	993.959	67962.6
0	1000	67963.5
12.6259	978.659	67950.6
6.31295	984.7	67953.9
0	990.741	67957.5
6.31295	975.441	67938.3
0	981.481	67945.9
0	972.222	67928.5
21.8852	987.918	67975.8
24.8315	993.959	67987.2
27.7778	1000	67997.8
15.5722	993.959	67973.6
18.5185	1000	67985.3
9.25926	1000	67971.6
323.68	205.627	38254.3
329.143	198.114	37950.1
334.606	190.601	37649.5
331.779	207.175	38824.1
337.243	199.662	38523.2
339.879	208.722	39402.8
337.035	184.042	37191.5
339.061	177.576	36823.8
341.086	171.11	36454.9
342.099	186.545	37615.4
344.125	180.078	37247.4
347.164	189.047	38041.3
344.736	195.605	38486.8
342.307	202.164	38939.7
339.671	193.103	38061.7
341.981	165.409	36043.7
342.463	159.437	35691.7
342.945	153.465	35337
345.914	168.678	36423.3
346.396	162.705	36070.6
349.847	171.946	36803.6
348.953	177.646	37213.9
348.058	183.347	37626
345.02	174.378	36833.6
342.823	148.874	35005
342.625	144.801	34789.2
342.427	140.729	34559.6
346.151	153.524	35406.5
345.953	149.451	35174.9
349.479	158.174	35821.5
349.602	162.764	36146.4
349.724	167.355	36475.3
346.274	158.114	35740.8
317.853	213.244	38649.5
325.953	214.791	39204.6
334.052	216.339	39774.4
320.126	222.407	39598.5
328.226	223.955	40158
322.399	231.571	40557.2
314.05	229.845	39855.2
305.701	228.118	39171.8
311.777	220.681	38902.9
22.56	347.2	36909.1
15.04	351.837	37331.4
7.52	356.475	37772.3
0	361.112	38231.9
15.04	342.578	36387.9
7.52	347.216	36830.3
0	351.853	37291.4
7.52	337.957	35884.2
0	342.594	36346.7
15.0379	333.319	35436.3
22.5558	328.682	35008.3
22.5579	337.941	35960.4
45.0889	333.27	35755
37.5793	337.913	36118.8
30.0696	342.557	36503.6
37.5772	328.654	35171.6
30.0675	333.298	35555.6
30.0654	324.039	34604.4
37.572	319.397	34214.6
45.0785	314.755	33847.1
45.0837	324.013	34802
67.5556	319.321	34777.9
60.0667	323.971	35080.7
52.5778	328.62	35406.4
60.0615	314.713	34134.4
52.5726	319.363	34456.7
52.5674	310.105	33505.2
60.0471	305.465	33177.9
67.5268	300.825	32874.8
67.5412	310.073	33826.4
298.432	235.479	39450.6
306.781	237.206	40107.7
315.13	238.932	40797.8
299.512	244.567	40380
307.861	246.293	41051.5
300.593	253.654	41323.3
288.297	253.27	40398.7
276.002	252.887	39510.4
263.706	252.504	38659.6
287.217	244.183	39461.2
274.921	243.8	38582.5
286.137	235.096	38543.8
259.263	243.461	37550.1
254.82	234.418	36447.6
270.479	234.757	37477.2
243.58	233.983	35599.1
248.023	243.026	36695.3
252.466	252.069	37804.4
236.782	242.59	35889.5
241.225	251.633	36990.8
229.984	251.198	36207.8
223.418	234.008	34267.9
233.499	233.995	34924.1
226.701	242.603	35235.1
213.904	232.406	33474.5
217.187	241.001	34441
220.471	249.597	35413.3
207.674	239.399	33670.7
210.957	247.995	34641.4
201.443	246.393	33887.1
199.949	227.788	32165.9
206.927	230.097	32817.5
200.696	237.09	33019.4
193.088	230.707	31968.8
193.835	240.01	32835.2
186.228	233.626	31789
162.424	244.064	31283.1
169.96	240.276	31377
177.496	236.488	31492
168.836	249.522	32160.9
176.372	245.734	32258.2
175.248	254.979	33041.2
183.98	252.117	33301
185.104	242.872	32536.3
192.711	249.255	33583.6
89.8875	305.416	33990.3
82.4435	310.051	34228.5
74.9995	314.686	34491
82.4291	300.803	33288.9
74.9851	305.438	33545.4
74.9707	296.19	32600
82.4228	291.563	32339.9
89.8748	286.936	32105.6
89.8811	296.176	33046.8
141.13	256.102	31246.3
148.451	251.943	31233.2
155.773	247.785	31244.3
148.212	261.121	32097.8
155.533	256.962	32093.7
155.294	266.14	32954.9
168.597	258.699	32994.6
161.945	262.419	32965.6
162.185	253.242	32118.1
119.294	269.009	31455.3
126.641	264.636	31355.7
133.989	260.264	31281.8
126.582	273.816	32259.6
133.929	269.443	32172.7
133.87	278.623	33071.9
148.152	270.301	32971.7
141.011	274.462	33010.3
141.071	265.282	32124
112.004	291.833	33421.4
104.632	296.36	33586.1
97.2598	300.888	33775.7
104.626	287.121	32659.9
97.2535	291.648	32840.8
97.2472	282.408	31908.5
104.626	277.91	31728.2
112.006	273.412	31574.1
112.005	282.622	32495.2
126.581	283.026	33164
119.293	287.43	33280.3
119.294	278.219	32365.1
0	944.444	67820.6
8.2512	948.826	67847.2
16.5024	953.207	67876.8
24.7536	957.588	67909.1
0	953.704	67862.2
8.2512	958.085	67885.5
16.5024	962.466	67912.3
0	962.963	67897.8
8.2512	967.344	67918.9
20.8771	973.781	67950
14.5641	970.562	67933.4
22.8153	965.684	67931.4
26.6802	981.11	67986.4
34.4216	980.343	68005.5
42.163	979.576	68025.4
29.6265	987.151	67996.3
37.3679	986.384	68016.1
32.5728	993.192	68006.7
28.6185	973.013	67967.9
30.5567	964.917	67946.8
36.3598	972.246	67985.7
46.6272	986.384	68051.3
51.0914	993.192	68077.3
55.5556	1000	68103.5
41.8321	993.192	68041.7
46.2963	1000	68067.7
37.037	1000	68032.1
349.698	235.309	42556
340.598	234.063	41869
331.499	232.817	41196.5
346.425	226.447	41501.8
337.325	225.201	40823
343.152	217.585	40453.3
345.85	210.72	39879.7
348.278	204.161	39430.5
350.707	197.603	38982.3
351.821	212.718	40369.6
354.249	206.159	39922.7
357.792	214.715	40860.9
355.094	221.58	41414.4
352.396	228.444	41977.4
349.123	219.582	40924.6
351.671	191.837	38477.9
352.566	186.136	38066.5
353.46	180.436	37653.7
356.179	194.626	38915.3
357.073	188.926	38505
360.686	197.416	39350.5
359.721	203.182	39850.1
358.756	208.949	40353.7
355.214	200.393	39414.2
353.271	176.048	37259.5
353.149	171.457	36929.3
353.026	166.866	36588.8
356.696	180.149	37717.5
356.573	175.558	37374.5
360.12	184.251	38186.2
360.309	188.639	38571.1
360.497	193.027	38962.5
356.884	184.538	38111.2
22.5699	374.982	39712.4
15.0466	379.618	40124.9
7.52329	384.254	40554.7
0	388.889	41002.3
15.0466	370.359	39202.5
7.52329	374.995	39634.6
0	379.63	40084.4
7.52329	365.736	38709
0	370.371	39160.8
15.0433	361.098	38269.3
22.5633	356.461	37848.2
22.5666	365.722	38782.6
325.364	241.471	41778
334.463	242.717	42426.7
343.563	243.962	43100.5
328.328	251.37	43001.6
337.428	252.616	43665.7
331.292	261.27	44252.6
318.095	248.832	42004.9
321.059	258.731	43239.8
310.826	256.192	42258.1
45.1112	361.055	38580.8
37.5975	365.697	38938.4
30.0836	370.34	39315.6
37.5942	356.437	38008.5
30.0804	361.079	38385.7
30.0771	351.818	37451.3
37.5867	347.175	37065.4
45.0964	342.532	36700.2
45.1038	351.793	37642.2
67.6055	347.099	37613.1
60.1074	351.751	37914.1
52.6093	356.403	38236.6
60.1	342.49	36980
52.6019	347.141	37300.3
52.5945	337.88	36360.8
60.0833	333.23	36031.2
67.5722	328.58	35724.3
67.5888	337.84	36669.4
90.0045	333.147	36816.8
82.5382	337.798	37059.1
75.0718	342.449	37324.4
82.5215	328.539	36125.2
75.0552	333.189	36385.7
75.0385	323.93	35445.7
82.4825	319.295	35176.5
89.9265	314.66	34931.4
89.9655	323.904	35873.7
303.981	276.145	43951.1
302.852	268.648	43057.5
301.722	261.151	42181.8
313.085	271.187	44040.5
311.955	263.69	43145.9
322.189	266.228	44143.5
292.901	276.652	43124.9
281.821	277.16	42361.5
270.741	277.667	41629.2
291.771	269.155	42257.2
280.691	269.663	41500.2
290.642	261.658	41398.7
266.051	260.891	39633.8
278.346	261.275	40498.3
268.396	269.279	40624.9
260.887	277.315	40838.9
251.033	276.963	40093.8
241.179	276.611	39376.7
258.542	268.927	39847.2
248.688	268.575	39110.3
256.197	260.54	38867.7
237.447	268.14	38314
233.716	259.669	37258.7
244.956	260.104	38049.8
216.416	271.687	37203.2
220.939	264.858	36856.6
225.462	258.028	36524.5
224.67	273.329	37904.2
229.193	266.499	37572.8
232.925	274.97	38628.7
215.948	256.426	35747.4
211.425	263.256	36094.7
206.434	254.824	34987.5
194.085	269.735	35573.7
196.537	261.954	34996.5
198.99	254.174	34434.2
201.528	270.386	36100.2
203.981	262.605	35537.3
208.972	271.036	36645.7
187.806	264.817	34730.6
181.527	259.898	33884.6
190.259	257.036	34148.6
162.448	271.506	33871.6
169.099	267.786	33887.8
175.751	264.066	33921.8
169.602	276.873	34792.8
176.254	273.153	34815.3
176.756	282.24	35719.8
188.308	273.904	35610.6
182.532	278.072	35658.9
182.03	268.985	34764.7
112.244	319.273	36200.4
104.831	323.898	36381.9
97.4175	328.523	36587.1
104.792	314.654	35453.5
97.3785	319.279	35651.5
97.3395	310.035	34716.9
104.712	305.507	34518.1
112.084	300.98	34344
112.164	310.126	35270.5
141.068	283.624	33922.3
148.21	279.463	33870.2
155.351	275.302	33840.4
148.267	288.625	34778.5
155.408	284.464	34736
155.466	293.626	35641.1
169.659	286.035	35674.1
162.562	289.83	35647.3
162.505	280.668	34754.9
134.058	306.053	35808.2
126.787	310.46	35915.5
119.515	314.866	36046
126.707	301.313	35004.4
119.435	305.72	35125.7
119.356	296.573	34209
126.644	292.17	34081
133.933	287.766	33977.3
133.996	296.91	34889.6
148.33	297.768	35674.9
141.194	301.91	35730.2
141.131	292.767	34823
22.491	928.842	67753.4
14.994	934.043	67772.7
7.497	939.244	67795.1
14.994	924.783	67712.3
7.497	929.984	67737.9
0	935.185	67766.1
7.497	920.725	67674.3
0	925.926	67705.7
0	916.667	67639.3
15.7482	943.625	67827.9
23.2452	938.424	67811.5
23.9994	948.006	67863.5
42.9061	936.819	67867.2
36.8552	943.742	67878.9
30.8044	950.665	67894.3
36.101	934.16	67827.9
30.0502	941.083	67845.4
29.296	931.501	67789.6
46.4357	971.79	68023.2
40.6326	964.461	67982.6
34.8294	957.132	67942.2
50.7084	964.005	68020
44.9053	956.676	67979.4
54.9811	956.22	68016.6
46.9311	943.286	67915.9
50.9561	949.753	67966.1
40.8803	950.209	67928.8
60.008	992.657	68121.9
55.5438	985.849	68095.7
51.0797	979.041	68070.2
64.4605	985.315	68140.2
59.9963	978.507	68114.3
68.913	977.972	68158.1
59.6251	963.471	68063.5
64.2691	970.721	68110.7
55.3524	971.256	68067.2
73.7198	985.315	68197.6
78.5266	992.657	68237.2
83.3333	1000	68276.9
69.2673	992.657	68179.5
74.0741	1000	68219
64.8148	1000	68161.3
360.894	260.678	46180.2
351.027	260.876	45515.8
341.16	261.073	44872.2
357.162	252.222	44972.5
347.295	252.419	44310.4
353.43	243.765	43765.9
355.836	237.107	43090
358.534	230.243	42530
361.231	223.378	41971.5
361.973	238.906	43641
364.671	232.042	43085.4
368.111	240.705	44197.5
365.705	247.363	44844.5
363.3	254.021	45502.4
359.568	245.564	44291.4
362.283	217.672	41382.8
363.248	211.906	40882
364.213	206.139	40376.1
366.775	220.63	41910.1
367.739	214.863	41410.1
371.266	223.587	42438.8
370.214	229.293	43022.2
369.163	234.999	43608.1
365.723	226.336	42492.9
364.078	201.687	39904.2
363.89	197.299	39515.6
363.701	192.91	39112.4
367.47	205.958	40463.5
367.282	201.57	40060
370.863	210.23	41036.5
370.997	214.682	41501.9
371.132	219.135	41972.8
367.605	210.411	40937.2
22.5816	402.767	42443.7
15.0544	407.4	42842.5
7.52719	412.033	43257.9
0	416.667	43690
15.0544	398.141	41947.7
7.52719	402.774	42366.1
0	407.408	42801.1
7.52719	393.515	41467.3
0	398.148	41905.2
15.0505	388.88	41039.4
22.5738	384.244	40628.9
22.5777	393.506	41539.4
45.1395	388.848	41347.9
37.6202	393.488	41694.6
30.1009	398.127	42059.8
37.6163	384.226	40788.4
30.097	388.866	41154.6
30.0931	379.604	40243.4
37.6069	374.962	39866
45.1207	370.319	39508
45.1301	379.584	40430.5
347.616	284.861	48338.2
342.175	276.997	46971.1
336.734	269.133	45604.8
352.042	276.8	47585.3
346.601	268.936	46225.9
356.468	268.739	46871.4
338.418	286.707	47810.1
329.22	288.554	47305.9
320.023	290.4	46855.3
332.977	278.844	46434.8
323.779	280.69	45928.7
327.536	270.98	45072.5
309.328	280.897	44923
318.432	275.938	44982.6
314.675	285.649	45878.8
67.6571	374.901	40406.8
60.1512	379.55	40700
52.6454	384.199	41013.6
60.1418	370.286	39785.1
52.636	374.935	40097.5
52.6265	365.67	39176.6
60.1246	361.018	38851.3
67.6227	356.367	38547.3
67.6399	365.634	39478.7
90.1269	360.917	39623.5
82.6369	365.578	39862.4
75.147	370.24	40123.3
82.6198	356.311	38941.8
75.1298	360.972	39199
75.1126	351.705	38271.9
82.579	347.055	38001
90.0453	342.404	37753.1
90.0861	351.66	38688.8
112.537	346.904	39001.6
105.067	351.575	39185.4
97.597	356.246	39392.5
105.026	342.319	38263.2
97.5562	346.99	38464.1
97.5154	337.733	37535.2
104.928	333.108	37321.7
112.341	328.484	37132.2
112.439	337.694	38066
296.723	283.943	44208.7
302.07	288.695	45173.7
307.417	293.447	46139.5
289.464	291.742	44514.7
294.811	296.493	45461.6
282.205	299.54	44853.3
278.384	292.249	43765.2
274.562	284.958	42692.1
285.642	284.451	43431.6
271.66	300.505	44083.7
261.114	301.47	43361.3
250.568	302.435	42680.7
267.838	293.214	43011.3
257.292	294.179	42305.5
264.016	285.923	41949.5
244.309	285.219	40469.1
254.162	285.571	41195.8
247.438	293.827	41570.3
227.036	299.361	40646.2
231.75	291.778	40210.4
236.465	284.195	39786
234.88	300.386	41300.6
239.594	292.802	40876.8
242.724	301.41	41977.4
228.21	282.553	39054.6
223.496	290.136	39491.4
219.956	280.912	38343.2
218.419	298.639	39970.3
209.803	297.917	39318.4
201.186	297.196	38689
214.879	289.415	38822.2
206.263	288.693	38177.4
211.339	280.19	37681.5
196.452	278.889	36603.8
198.819	288.042	37642.4
190.676	283.057	36643.1
193.043	292.211	37688
184.9	287.225	36700.7
203.896	279.539	37136.8
162.596	298.489	36517
169.693	294.694	36530.7
176.79	290.899	36563.5
169.727	303.352	37397.5
176.824	299.557	37418.6
176.858	308.216	38283.5
184.967	304.542	38394.9
184.933	295.884	37543.4
193.077	300.869	38531.2
134.464	333.416	38577
127.155	337.912	38695.2
119.846	342.408	38836.3
127.057	328.702	37776.5
119.748	333.198	37909.6
119.65	323.987	36984.6
126.922	319.581	36843.7
134.193	315.174	36726.3
134.329	324.295	37649.4
155.87	320.54	38343.6
148.734	324.832	38399.2
141.599	329.124	38476.6
148.599	315.711	37491.9
141.464	320.003	37559.6
141.329	310.882	36647.1
148.465	306.739	36579.6
155.6	302.597	36534.2
155.735	311.568	37435.4
169.862	312.324	38283.3
162.866	316.432	38303
162.731	307.46	37406.2
22.5408	902.053	67539.2
15.0272	906.925	67569.5
7.5136	911.796	67602.9
15.0272	897.665	67483
7.5136	902.536	67519.4
0	907.407	67558.7
7.5136	893.277	67429.6
0	898.148	67472.2
0	888.889	67379.5
22.5076	919.912	67687.4
15.0106	915.854	67643.6
22.5242	910.983	67616.2
45.025	914.439	67723.7
37.5137	919.24	67730.7
30.0023	924.041	67740.6
37.5303	910.31	67659.7
30.0189	915.111	67672.2
30.0355	906.182	67597.8
43.6124	929.359	67823.6
36.8073	926.7	67780.7
44.3187	921.899	67775.7
51.4584	934.713	67900.7
52.1647	927.253	67852.3
52.871	919.792	67802.1
60.0107	932.607	67932.7
60.717	925.146	67884.6
68.563	930.5	67968.9
55.4834	941.18	67951.1
64.0357	939.073	67985.8
59.5084	947.647	68001.3
73.4714	970.269	68167.7
68.8274	963.018	68120.4
64.1834	955.768	68073.6
78.0298	962.566	68177.5
73.3858	955.315	68130.7
82.5881	954.863	68187.5
77.9131	946.742	68115.5
68.7107	947.194	68058.3
73.238	938.621	68043
87.8122	992.477	68306
83.0055	985.135	68266.2
78.1987	977.792	68226.7
92.2911	984.955	68335
87.4844	977.612	68295.4
96.77	977.432	68364
87.3154	962.386	68246.7
92.0427	969.909	68305.4
82.7571	970.089	68236.6
101.55	984.955	68414.1
106.331	992.477	68464
111.111	1000	68514.1
97.0715	992.477	68385
101.852	1000	68435.1
92.5926	1000	68356.1
372.534	283.484	50065.6
364.228	283.943	49469.7
355.922	284.402	48890
368.654	275.882	48769.4
360.348	276.341	48173.5
364.774	268.28	47474.6
361.301	305.319	52378.8
356.739	298.5	51030.4
352.178	291.68	49684.2
365.045	298.041	51578.3
360.484	291.221	50232.3
368.79	290.762	50810.2
366.775	262.06	46729.4
369.181	255.402	46071.7
371.587	248.744	45418.7
372.656	263.441	47293.3
375.062	256.783	46642.5
378.538	264.822	47862.7
376.537	271.043	48581.6
374.536	277.263	49312.9
370.655	269.661	48016.8
372.697	243.437	44784.3
373.748	237.731	44201
374.8	232.025	43613.7
377.282	246.169	45377
378.334	240.463	44795.6
381.868	248.901	45972.8
380.758	254.208	46600.4
379.648	259.515	47229.5
376.172	251.476	46005
374.748	227.757	43082.4
374.614	223.304	42615.2
374.479	218.852	42132.7
378.23	231.927	43733.8
378.096	227.474	43250.5
381.712	236.097	44401.7
381.764	240.365	44923.8
381.816	244.633	45450.7
378.282	236.195	44265.7
22.5918	430.551	45082.5
15.0612	435.182	45464.4
7.53059	439.813	45861.9
0	444.444	46275.3
15.0612	425.923	44603.6
7.53059	430.554	45005
0	435.185	45422
7.53059	421.295	44139.5
0	425.926	44560.2
15.0578	416.662	43726.9
22.585	412.028	43330.9
22.5884	421.29	44210.6
45.1658	416.642	44034.4
37.6412	421.279	44366.2
30.1165	425.915	44715.4
37.6378	412.017	43490.6
30.1131	416.653	43841.7
30.1097	407.392	42960.4
37.629	402.753	42596
45.1483	398.113	42249.9
45.1571	407.378	43145.5
67.7078	402.711	43134.7
60.1938	407.355	43415.1
[truncated: 44,248 more rows]

## Sheet: Fig.1c
x (potential, V)	y (H+, mol/m3)	y (K+, mol/m3)
0.01	0.983	0.001
0.02	1.464	0.005
0.03	2.195	0.027
0.04	3.332	0.112
0.05	5.19	0.406

## Sheet: Fig.1d
x (nm)	y (nm)	z (H+, mol/m3)
474.848	465.425	99.8946
471.633	465.677	99.7835
468.419	465.928	99.8104
473.323	462.798	99.9052
470.278	463.062	99.7856
472.137	460.195	99.8988
476.529	467.758	99.9
478.522	470.02	99.8808
473.487	467.704	99.7907
475.325	470.001	99.7903
472.127	469.982	99.8098
483.033	473.815	99.8825
480.221	475.168	99.7909
477.408	476.521	99.8175
480.644	471.994	99.8977
477.965	473.27	99.79
488.228	476.668	99.8843
486.023	478.63	99.7934
483.818	480.592	99.8203
485.527	475.352	99.8968
483.425	477.203	99.7939
493.983	478.464	99.8822
492.26	480.81	99.7952
490.537	483.155	99.8213
491.038	477.704	99.8971
489.382	479.911	99.7958
500.016	479.074	99.8767
498.855	481.68	99.7984
497.695	484.287	99.8194
496.976	478.921	99.8903
495.839	481.376	99.7976
506.048	478.458	99.8883
505.987	480.923	99.7987
505.925	483.388	99.8186
503.055	478.918	99.8941
502.971	481.231	99.8006
511.739	476.681	99.8821
511.236	479.598	99.7967
510.733	482.515	99.8195
508.96	477.705	99.8983
508.391	480.486	99.7971
516.927	473.842	99.891
517.775	476.24	99.7943
518.623	478.638	99.8171
514.436	475.372	99.9009
515.181	477.66	99.7967
521.462	470.035	99.8819
522.075	472.963	99.791
522.688	475.891	99.8166
519.33	472.016	99.8967
519.807	474.867	99.7935
525.146	465.434	99.8925
526.898	467.576	99.7883
528.65	469.717	99.8115
523.461	467.771	99.8987
525.056	469.876	99.7887
527.862	460.195	99.9027
529.579	462.336	99.7865
531.295	464.478	99.8071
526.674	462.803	99.907
528.221	464.956	99.788
17.7859	18.8137	99.7384
8.89297	23.296	99.7386
0	27.7783	99.7387
8.89297	9.40685	99.7384
0	13.8891	99.7385
0	0	99.7384
22.6449	9.40685	99.7382
13.7519	0	99.7383
27.5038	0	99.7381
29.454	21.6806	99.7382
34.3129	12.2738	99.7379
41.1221	24.5475	99.7379
19.0451	30.278	99.7386
20.3043	41.7423	99.739
10.1522	34.7603	99.7389
30.7132	33.1449	99.7385
10.1522	48.6492	99.7394
0	55.556	99.7398
0	41.6672	99.7392
41.2547	0	99.7376
55.0055	0	99.737
48.0638	12.2738	99.7374
62.6715	11.1364	99.7367
70.3375	22.2729	99.7364
55.7298	23.4102	99.7373
61.6478	42.792	99.7375
51.3849	33.6697	99.7377
65.9927	32.5324	99.7369
31.2726	48.1555	99.739
41.6815	39.5581	99.7383
42.2409	54.5688	99.7389
51.9444	48.6804	99.7383
10.6886	62.3102	99.7401
20.8408	55.4033	99.7396
21.3772	69.0642	99.7403
31.809	61.8165	99.7396
10.6886	76.1991	99.7409
0	83.3339	99.7415
0	69.445	99.7405
76.421	11.1364	99.7358
68.755	0	99.7363
82.5045	0	99.7354
89.7233	11.0101	99.7349
96.942	22.0202	99.7344
83.6398	22.1465	99.7355
84.7973	44.2771	99.7361
77.5674	33.275	99.7362
90.8696	33.1486	99.7352
73.2225	43.5345	99.7369
103.803	32.0908	99.7341
110.665	42.1615	99.7338
97.7309	43.2193	99.735
65.2758	55.325	99.7379
76.8505	56.0676	99.7372
68.9037	67.8581	99.7384
55.5723	61.2135	99.7387
32.6968	75.8759	99.7405
43.1286	68.6282	99.7397
44.0163	82.6876	99.7406
56.46	75.2729	99.7395
22.0394	96.7959	99.7423
11.0197	103.954	99.7431
0	111.112	99.7438
11.0197	90.0649	99.7419
0	97.2227	99.7425
21.7083	82.9301	99.7412
33.0279	89.7418	99.7415
116.806	31.3746	99.7327
109.944	21.304	99.7332
122.947	20.5878	99.7318
129.703	30.3191	99.7313
136.459	40.0504	99.7308
123.562	41.1059	99.7323
103.458	11.0101	99.7337
96.2389	0	99.7343
109.973	0	99.733
116.46	10.2939	99.7323
98.7958	64.9183	99.736
91.7965	54.5977	99.736
104.73	53.5399	99.7348
83.8498	66.3882	99.7373
126.747	62.1688	99.7331
118.706	52.1651	99.7334
131.603	51.1096	99.7319
112.771	63.5436	99.7346
143.684	49.3464	99.7303
150.908	58.6424	99.7298
138.827	60.4056	99.7315
95.3613	77.0543	99.7371
91.9268	89.1904	99.7383
80.4153	78.5243	99.7383
22.417	124.751	99.745
11.2085	131.82	99.7459
0	138.889	99.7468
11.2085	117.931	99.7444
0	125	99.7452
22.2282	110.774	99.7436
55.3822	90.4483	99.7407
67.8259	83.0336	99.7395
66.7481	98.209	99.7408
79.3375	93.6997	99.7396
44.6014	110.976	99.743
33.5092	117.863	99.744
33.3204	103.886	99.7427
44.3089	96.8316	99.7417
55.6748	104.592	99.7419
155.536	47.9797	99.7286
148.312	38.6837	99.7292
160.164	37.317	99.7275
173.302	54.1616	99.7262
162.105	56.402	99.7281
166.733	45.7393	99.7268
142.044	29.6718	99.7297
135.288	19.9404	99.7303
147.629	19.2931	99.7287
153.897	28.3051	99.728
129.469	10.2939	99.7309
122.983	0	99.7316
135.992	0	99.73
141.81	9.64657	99.7293
158.312	67.412	99.7293
169.508	65.1716	99.7275
165.715	76.1816	99.7289
122.635	73.8521	99.7343
118.523	85.5353	99.7356
108.659	75.2268	99.7358
105.225	87.3628	99.737
147.069	70.442	99.7311
143.231	82.2416	99.7325
134.989	72.2052	99.7327
130.877	83.8884	99.7341
154.473	79.2116	99.7308
108.757	104.591	99.7382
100.342	96.8909	99.7383
113.64	95.0633	99.7369
90.8741	101.611	99.7395
89.8213	114.032	99.7408
78.2847	106.121	99.7408
99.2894	109.312	99.7395
22.5793	152.572	99.7483
11.2897	159.619	99.7493
0	166.667	99.7504
11.2897	145.731	99.7476
0	152.778	99.7485
22.4981	138.662	99.7465
44.9219	138.962	99.746
33.7506	145.767	99.7472
33.6694	131.857	99.7455
44.7617	124.969	99.7444
67.255	125.845	99.7435
56.0884	132.403	99.7448
55.9282	118.41	99.7432
67.0015	112.027	99.742
78.5381	119.938	99.7421
187.237	69.8881	99.725
176.476	73.0349	99.727
180.269	62.0249	99.7256
183.622	51.9083	99.7244
193.943	49.655	99.7224
190.59	59.7716	99.7237
177.597	44.1547	99.725
171.029	35.7324	99.7257
181.893	34.1478	99.7238
187.918	41.9014	99.7231
165.283	27.5594	99.7263
159.016	18.5475	99.7271
170.402	17.8019	99.7253
176.148	25.9749	99.7245
153.702	9.64657	99.7277
147.884	0	99.7285
159.776	0	99.7268
165.089	8.90094	99.726
173.608	84.1003	99.7284
184.369	80.9536	99.7264
181.5	92.019	99.7279
202.084	83.5931	99.7235
191.792	87.8061	99.7258
194.66	76.7406	99.7242
163.329	88.3678	99.7303
160.943	100.554	99.7318
152.087	91.3978	99.7321
171.222	96.2865	99.7299
126.057	97.0344	99.7358
138.411	95.3875	99.7342
133.592	108.533	99.7361
121.175	106.562	99.7372
147.267	104.544	99.734
110.633	115.506	99.7392
112.508	126.42	99.7402
101.165	120.226	99.7405
123.05	117.477	99.7382
89.8524	126.931	99.7421
89.8834	139.83	99.7437
78.5692	132.837	99.7436
101.196	133.125	99.742
22.5788	180.463	99.7522
11.2894	187.454	99.7534
0	194.445	99.7545
11.2894	173.565	99.7513
0	180.556	99.7524
22.5791	166.517	99.7502
45.1209	166.57	99.7496
33.8499	173.517	99.7509
33.8501	159.571	99.7489
45.0214	152.766	99.7477
67.5476	153.062	99.7468
56.3343	159.816	99.7482
56.2348	146.012	99.7464
67.4013	139.453	99.745
78.7155	146.446	99.7453
217.611	94.3904	99.7217
209.847	88.9918	99.7226
219.01	85.4082	99.7204
211.246	80.0096	99.7215
220.408	76.4261	99.7193
206.798	63.7392	99.7209
197.018	66.8136	99.723
200.371	56.6971	99.7217
204.441	73.6661	99.7222
213.603	70.0826	99.7201
203.272	47.4791	99.7206
212.601	45.3033	99.7186
209.7	54.5212	99.7197
191.74	32.6351	99.722
201.587	31.1224	99.7201
197.765	40.3887	99.7212
207.094	38.2128	99.7193
186.485	25.2249	99.7228
180.739	17.0519	99.7236
191.076	16.3019	99.7217
196.332	23.7122	99.7209
175.919	8.90094	99.7243
170.606	0	99.7251
181.437	0	99.7233
186.257	8.15097	99.7225
198.87	105.107	99.7264
190.185	98.5631	99.7271
200.477	94.3502	99.7249
208.24	99.7489	99.7241
216.99	111.747	99.7239
207.93	108.427	99.7251
217.3	103.069	99.7227
229.38	105.408	99.7206
223.185	108.577	99.7223
223.495	99.899	99.7211
230.922	114.959	99.7216
232.463	124.511	99.7226
224.726	118.129	99.7232
181.673	104.532	99.7292
181.845	117.044	99.7306
171.394	108.799	99.7312
190.358	111.076	99.7285
159.272	113.24	99.7334
157.601	125.927	99.7351
145.596	117.23	99.7356
169.723	121.486	99.7329
123.726	132.295	99.7398
134.268	123.352	99.7377
134.945	138.17	99.7394
146.273	132.048	99.7373
101.016	146.327	99.7437
112.328	139.622	99.7418
112.149	152.823	99.7436
123.547	145.497	99.7416
78.7347	159.954	99.7471
89.9026	153.338	99.7454
89.9217	166.846	99.7473
101.035	159.835	99.7455
22.5717	208.288	99.7566
11.2858	215.255	99.758
0	222.222	99.7592
11.2858	201.366	99.7556
0	208.333	99.7568
22.5752	194.375	99.7543
45.1458	194.347	99.7538
33.8587	201.317	99.7552
33.8623	187.405	99.753
45.1334	180.459	99.7516
67.6062	180.549	99.7507
56.376	187.448	99.7523
56.3636	173.56	99.7502
67.5769	166.805	99.7486
78.764	173.698	99.749
251.093	134.294	99.7203
253.825	141.386	99.7209
256.557	148.477	99.7216
245.033	139.907	99.7225
247.765	146.999	99.7231
238.973	145.52	99.7246
241.778	129.402	99.7215
235.718	135.015	99.7236
250.573	119.326	99.7181
250.833	126.81	99.7191
241.518	121.918	99.7204
247.074	113.043	99.7179
238.019	115.636	99.7202
243.575	106.76	99.7178
236.477	106.084	99.7192
226.89	92.0174	99.7195
228.289	83.0352	99.7183
236.169	89.6444	99.7173
232.774	97.526	99.719
239.872	98.2024	99.7175
235.569	69.1239	99.7154
235.869	79.3842	99.7163
227.989	72.775	99.7174
224.101	58.0786	99.717
215.45	60.9089	99.719
218.351	51.6909	99.7178
222.255	67.2523	99.7181
229.835	63.6012	99.7162
221.152	43.127	99.7167
229.702	40.9507	99.7147
226.902	49.5146	99.7158
210.475	29.7004	99.7183
219.364	28.2784	99.7164
215.982	36.7908	99.7174
224.533	34.6146	99.7155
205.74	22.9695	99.719
200.485	15.5593	99.7199
209.893	14.8166	99.718
214.629	21.5475	99.7172
196.101	8.15097	99.7207
191.281	0	99.7215
201.125	0	99.7197
205.509	7.40829	99.7188
202.724	117.218	99.7272
206.579	129.329	99.7281
194.212	123.187	99.7294
211.784	120.538	99.726
219.521	126.92	99.7255
222.316	143.763	99.7275
214.447	136.546	99.7278
227.39	134.137	99.725
230.644	144.641	99.7261
262.215	162.321	99.723
253.694	162.155	99.7247
245.174	161.988	99.7263
259.386	155.399	99.7222
250.866	155.233	99.724
242.073	153.754	99.7254
235.486	161.147	99.728
225.798	160.306	99.7296
232.385	152.913	99.7271
224.057	152.034	99.7285
181.475	129.399	99.7322
181.105	141.754	99.734
169.353	133.84	99.7346
193.842	135.541	99.7311
146.193	145.82	99.7392
157.521	139.699	99.7369
157.441	153.471	99.7389
169.273	147.612	99.7365
123.444	159.591	99.7435
134.841	152.265	99.7413
134.738	166.359	99.7434
146.089	159.915	99.7412
101.123	173.645	99.7475
112.236	166.633	99.7456
112.324	180.443	99.7477
123.531	173.401	99.7456
78.8041	187.463	99.7512
89.9619	180.612	99.7494
90.002	194.377	99.7516
101.163	187.41	99.7497
22.5735	236.086	99.7616
11.2868	243.043	99.7631
0	250	99.7645
11.2868	229.154	99.7605
0	236.111	99.7618
22.5726	222.187	99.7591
45.1266	222.157	99.7585
33.85	229.122	99.7601
33.8491	215.223	99.7576
45.1362	208.252	99.7561
67.6307	208.247	99.7552
56.3786	215.202	99.7569
56.3883	201.297	99.7545
67.6185	194.398	99.7529
78.8163	201.312	99.7535
270.565	174.956	99.7238
275.533	168.704	99.7214
280.502	162.452	99.7191
278.545	177.07	99.7225
283.513	170.818	99.7201
286.525	179.183	99.7213
266.39	168.639	99.7233
271.358	162.387	99.721
273.96	148.963	99.7179
277.231	155.708	99.7185
268.087	155.642	99.7204
265.259	148.72	99.7198
272.007	142.989	99.7172
263.306	142.746	99.7191
270.054	137.016	99.7166
260.574	135.655	99.7185
268.49	129.686	99.7157
259.009	128.325	99.7176
266.925	122.356	99.7149
258.749	120.841	99.7165
264.509	114.759	99.7142
256.333	113.244	99.7159
262.093	107.162	99.7137
252.834	106.961	99.7158
254.67	93.5905	99.7136
258.381	100.376	99.7136
249.122	100.175	99.7157
245.42	91.6175	99.7155
249.174	77.7029	99.7131
251.922	85.6467	99.7133
242.672	83.6737	99.7152
242.372	73.4134	99.7142
247.701	63.9275	99.7121
248.438	70.8152	99.7125
241.635	66.5257	99.7137
240.695	51.8669	99.7128
232.398	54.9727	99.7149
235.199	46.4088	99.7137
238.132	60.4954	99.714
244.198	57.8972	99.7124
237.061	38.8098	99.7128
244.42	36.6688	99.711
242.558	44.2679	99.7118
227.386	26.8893	99.7146
235.408	25.5002	99.7126
232.555	33.2254	99.7136
239.914	31.0845	99.7118
223.094	20.8373	99.7153
218.359	14.1064	99.7162
226.824	13.3962	99.7143
231.116	19.4482	99.7135
214.438	7.40829	99.717
210.054	0	99.7178
218.982	0	99.716
222.903	6.6981	99.7151
289.713	185.639	99.722
292.901	192.095	99.7228
279.247	185.265	99.7241
282.435	191.72	99.7249
271.97	191.346	99.727
271.268	183.151	99.7253
295.678	199.098	99.7238
298.456	206.101	99.7249
287.521	197.913	99.7253
290.299	204.916	99.7263
282.141	203.732	99.7277
277.056	197.539	99.7273
204.104	156.887	99.7327
192.604	149.321	99.7334
205.341	143.108	99.7304
213.21	150.325	99.7302
214.951	158.596	99.7312
215.671	173.244	99.7337
209.887	165.066	99.7332
220.734	166.775	99.7317
262.11	177.691	99.726
253.655	180.426	99.7283
257.935	171.374	99.7256
262.813	185.886	99.7276
249.414	171.207	99.7272
238.81	169.543	99.7289
243.051	178.762	99.7299
232.447	177.097	99.7315
229.122	168.701	99.7305
224.059	175.171	99.7326
179.354	167.911	99.7383
168.397	160.691	99.7386
180.229	154.832	99.7361
191.729	162.399	99.7356
22.5814	263.876	99.7671
11.2907	270.827	99.7687
0	277.778	99.7702
11.2907	256.938	99.7658
0	263.889	99.7673
22.5775	249.981	99.7643
145.803	173.535	99.7434
157.154	167.091	99.741
156.867	180.711	99.7433
168.11	174.311	99.7408
123.517	187.291	99.7478
134.724	180.249	99.7456
134.711	194.139	99.748
145.789	187.425	99.7457
101.205	201.248	99.752
112.365	194.281	99.75
112.407	208.119	99.7524
123.559	201.129	99.7502
78.8512	215.16	99.7559
90.0369	208.225	99.754
90.0718	222.073	99.7565
101.24	215.096	99.7545
45.1392	249.955	99.7638
33.8603	256.915	99.7655
33.8563	243.021	99.7628
45.1329	236.056	99.7611
67.6487	236.015	99.7603
56.3939	242.985	99.7621
56.3876	229.086	99.7594
67.6397	222.131	99.7577
78.8603	229.044	99.7584
311.555	207.409	99.7225
305.006	206.755	99.7237
309.717	200.576	99.7212
303.168	199.922	99.7224
307.88	193.744	99.72
300.39	192.919	99.7213
324.711	233.434	99.7265
328.617	228.12	99.7241
332.524	222.805	99.7223
331.405	235.078	99.7254
335.312	229.764	99.7234
338.1	236.722	99.725
321.165	227.009	99.7255
317.619	220.584	99.7246
325.072	221.694	99.7232
326.378	209.048	99.72
329.451	215.927	99.7209
321.999	214.816	99.722
314.587	213.996	99.7235
318.966	208.228	99.721
304.982	186.349	99.7188
297.492	185.524	99.7203
302.084	178.954	99.7178
294.304	179.069	99.7195
299.09	171.77	99.7169
291.31	171.885	99.7186
296.096	164.587	99.716
288.299	163.52	99.7175
289.399	151.4	99.7149
292.748	157.993	99.7154
284.95	156.926	99.7169
281.679	150.182	99.7164
284.796	138.678	99.7135
287.098	145.039	99.7142
279.378	143.821	99.7157
277.425	137.847	99.715
282.55	131.009	99.7126
275.179	130.177	99.7142
280.304	123.339	99.7119
273.615	122.848	99.7134
277.984	116.208	99.7113
271.295	115.716	99.7127
275.665	109.077	99.7107
268.879	108.12	99.7122
266.129	101.473	99.7119
270.165	95.784	99.7102
272.915	102.43	99.7104
262.418	94.6872	99.7119
263.637	82.2821	99.7101
266.901	89.033	99.7101
259.153	87.9363	99.7118
256.405	79.9925	99.7116
260.254	68.0086	99.7094
261.945	75.1454	99.7097
254.714	72.8558	99.7112
253.977	65.968	99.7107
254.464	57.3512	99.7099
257.359	62.6799	99.7096
251.083	60.6393	99.7109
247.58	54.6091	99.7113
255.037	45.7684	99.7089
247.866	48.8177	99.7108
249.728	41.2186	99.7099
254.75	51.5598	99.7093
256.561	39.2575	99.708
251.252	34.7077	99.7091
258.085	32.7465	99.7073
242.57	24.2236	99.7109
249.732	22.947	99.7091
247.076	29.8079	99.71
253.909	27.8468	99.7082
238.743	18.7948	99.7117
234.451	12.7428	99.7125
242.078	12.0895	99.7107
245.905	17.5182	99.7098
230.996	6.6981	99.7133
227.075	0	99.7142
235.167	0	99.7123
238.623	6.04473	99.7115
343.294	250.8	99.728
335.946	250.208	99.7288
328.598	249.616	99.7303
340.697	243.761	99.7262
333.349	243.169	99.7273
326.654	241.525	99.7284
22.5892	291.66	99.7731
11.2946	298.608	99.7748
0	305.556	99.7764
11.2946	284.719	99.7717
0	291.667	99.7733
22.5853	277.768	99.7701
309.603	220.549	99.7262
301.587	220.514	99.7279
306.571	213.962	99.7252
300.022	213.307	99.7264
293.181	219.115	99.7292
284.776	217.716	99.7306
291.616	211.908	99.7278
283.458	210.724	99.7291
255.07	198.335	99.7318
254.362	189.38	99.73
263.52	194.84	99.7294
274.436	207.783	99.7302
266.732	211.833	99.7326
269.351	201.59	99.7298
275.754	214.775	99.7316
260.901	205.084	99.7322
317.333	233.692	99.7281
309.955	233.95	99.7297
313.787	227.267	99.7271
305.771	227.232	99.7288
314.765	245.88	99.732
319.738	239.657	99.7292
321.681	247.748	99.7311
312.36	239.915	99.7308
198.553	180.781	99.7377
188.953	174.346	99.738
201.329	168.834	99.7352
207.112	177.012	99.7357
216.536	182.204	99.7352
224.925	184.131	99.7342
217.402	191.164	99.7368
207.978	185.972	99.7373
237.536	194.327	99.734
234.991	185.712	99.7327
245.595	187.377	99.7312
246.303	196.331	99.7329
227.469	192.746	99.7354
167.44	187.291	99.7431
178.683	180.891	99.7406
178.013	193.87	99.743
188.283	187.325	99.7404
45.1561	277.75	99.7696
33.8726	284.705	99.7714
33.8687	270.813	99.7684
45.1476	263.852	99.7667
145.774	200.905	99.748
156.852	194.191	99.7456
156.838	207.671	99.7481
167.425	200.771	99.7456
123.597	214.976	99.7527
134.749	207.986	99.7504
134.788	221.833	99.753
145.813	214.752	99.7506
101.289	228.964	99.7571
112.457	221.987	99.7549
112.506	235.856	99.7576
123.647	228.844	99.7554
78.8932	242.927	99.7611
90.1048	235.956	99.7591
90.1377	249.84	99.7619
101.322	242.848	99.7598
67.6812	263.81	99.7659
56.4186	270.78	99.7678
56.4102	256.882	99.7649
67.665	249.912	99.763
78.9095	256.825	99.7639
345.922	257.697	99.7292
348.55	264.595	99.731
338.183	256.595	99.7302
340.811	263.492	99.7318
333.072	262.39	99.7331
330.835	256.003	99.7317
383.105	283.44	99.7462
378.653	289.159	99.7309
374.2	294.877	99.7379
375.905	282.174	99.7291
371.453	287.893	99.7349
368.705	280.908	99.7344
363.311	266.873	99.731
366.008	273.89	99.7314
358.588	272.614	99.7308
361.285	279.631	99.7324
353.865	278.354	99.7342
351.208	271.475	99.7324
355.931	265.734	99.7291
357.925	253.045	99.7279
360.618	259.959	99.7282
353.238	258.82	99.7276
350.609	251.922	99.726
347.929	244.895	99.7245
352.565	238.991	99.7249
355.245	246.018	99.7251
345.332	237.857	99.723
342.59	230.904	99.7216
347.079	225.086	99.7221
349.822	232.038	99.7222
339.802	223.946	99.7203
323.672	202.368	99.7187
316.261	201.548	99.7199
320.967	195.688	99.7179
314.424	194.716	99.7186
311.66	187.774	99.7176
315.44	181.804	99.7158
318.204	188.746	99.7166
308.762	180.379	99.7165
341.155	211.622	99.7198
344.117	218.354	99.7197
336.84	217.213	99.7191
333.767	210.335	99.718
335.531	197.831	99.7175
338.343	204.726	99.7173
330.954	203.439	99.7168
328.249	196.759	99.7158
305.991	173.425	99.7155
309.899	167.896	99.7139
312.67	174.85	99.7146
302.998	166.241	99.7147
300.236	159.296	99.7138
304.375	154.006	99.7123
307.137	160.951	99.7128
296.887	152.703	99.7133
299.133	140.596	99.7108
301.754	147.301	99.7113
294.266	145.998	99.7125
291.964	139.637	99.7119
289.193	132.539	99.7112
293.589	126.4	99.7096
296.361	133.498	99.7099
286.947	124.87	99.7104
284.361	117.906	99.7099
288.417	112.472	99.7085
291.003	119.436	99.7088
282.041	110.775	99.7093
279.461	103.753	99.7089
283.257	98.4293	99.7077
285.837	105.451	99.7078
276.711	97.1066	99.7086
274.183	90.0022	99.7083
278.202	84.2205	99.707
280.729	91.3249	99.7071
270.919	83.2513	99.7083
275.71	76.7816	99.7065
268.428	75.8125	99.708
273.219	69.3428	99.7065
266.736	68.6757	99.7077
263.709	61.2975	99.7077
267.165	54.5863	99.7067
270.192	61.9646	99.7064
260.815	55.9688	99.7081
261.101	50.1774	99.7075
261.51	42.6148	99.7069
267.983	39.4612	99.7054
267.574	47.0238	99.7058
263.034	36.1039	99.7061
267.787	29.2653	99.7049
267.885	34.3632	99.7049
262.936	31.0059	99.7057
262	21.23	99.7061
260.043	26.9883	99.7064
255.866	22.0885	99.7074
264.894	25.2476	99.7053
252.752	17.0272	99.7081
248.925	11.5985	99.709
255.771	11.1075	99.7072
258.886	16.1687	99.7065
245.916	6.04473	99.7096
242.461	0	99.7105
249.754	0	99.7087
252.762	5.55376	99.7079
381.375	296.173	99.7327
385.827	290.454	99.7426
388.55	297.469	99.7499
324.647	262.047	99.7346
316.222	261.704	99.7362
322.41	255.66	99.7332
315.493	253.792	99.7341
22.5944	319.439	99.7795
11.2972	326.386	99.7813
0	333.333	99.783
11.2972	312.498	99.778
0	319.444	99.7797
22.5918	305.55	99.7763
45.169	305.535	99.7758
33.8817	312.487	99.7777
33.8791	298.597	99.7745
45.1625	291.642	99.7727
295.95	227.101	99.7307
300.134	233.819	99.7316
290.313	233.688	99.7335
287.544	225.702	99.732
281.184	232.394	99.7349
272.055	231.1	99.7363
278.416	224.408	99.7334
269.394	221.467	99.7344
250.208	206.055	99.7343
256.039	212.804	99.7348
245.347	213.776	99.7369
241.441	204.051	99.7354
256.847	227.164	99.738
251.097	220.47	99.7374
261.789	219.499	99.7353
264.451	229.132	99.7371
306.868	248.43	99.7342
298.972	250.979	99.7365
304.464	242.464	99.7331
307.597	256.342	99.7363
294.642	242.333	99.7349
301.511	268.053	99.7408
300.242	259.516	99.7386
308.867	264.879	99.7385
199.448	193.136	99.7399
200.343	205.491	99.7422
189.178	199.681	99.7426
208.872	198.328	99.7395
230.893	203.827	99.7371
224.25	213.328	99.7402
220.826	202.246	99.7385
212.296	209.409	99.7412
234.798	213.552	99.7386
168.03	214.522	99.7482
178.618	207.621	99.7455
179.223	221.372	99.7482
189.783	213.432	99.7452
67.7052	291.607	99.772
56.4371	298.571	99.7739
56.4306	284.678	99.7708
67.6932	277.708	99.7689
146.039	228.704	99.7533
157.064	221.624	99.7508
157.291	235.576	99.7536
168.257	228.474	99.7509
123.726	242.748	99.7582
134.867	235.736	99.7558
134.946	249.639	99.7587
146.118	242.608	99.7562
101.364	256.741	99.7626
112.549	249.749	99.7604
112.591	263.643	99.7634
123.768	256.641	99.7611
90.1852	277.637	99.7678
78.9452	284.622	99.7699
78.9332	270.723	99.7669
90.1615	263.738	99.7648
101.388	270.64	99.7656
346.154	277.446	99.735
338.444	276.537	99.7364
343.497	270.566	99.7334
335.758	269.463	99.7347
325.6	273.291	99.7378
329.336	267.84	99.7354
332.022	274.914	99.737
320.911	267.497	99.737
363.96	286.571	99.7342
366.708	293.556	99.7359
359.215	292.234	99.7376
356.54	285.294	99.7357
348.671	283.928	99.7365
351.346	290.868	99.7382
343.477	289.501	99.7395
340.961	283.019	99.7378
384.201	303.129	99.7346
379.852	308.79	99.7416
377.026	301.834	99.7385
369.462	300.583	99.7377
372.287	307.539	99.7396
364.723	306.288	99.7413
361.969	299.261	99.7392
18.9389	981.877	99.9936
9.46943	990.939	99.9968
0	1000	100
9.46943	977.05	99.9919
0	986.111	99.9951
0	972.222	99.9902
23.3583	990.939	99.9968
27.7778	1000	100
13.8889	1000	100
395.229	290.859	99.7181
392.507	283.845	99.7163
401.909	284.25	99.7927
373.183	275.195	99.7274
377.66	269.483	99.7428
380.383	276.461	99.7391
370.486	268.178	99.7257
396.347	270.316	99.7897
399.128	277.283	99.8026
389.726	276.878	99.7144
387.004	269.899	99.7127
367.757	261.224	99.7241
372.204	255.574	99.7397
374.932	262.528	99.7358
365.064	254.309	99.7225
362.317	247.366	99.721
366.71	241.687	99.7367
369.457	248.631	99.7327
359.637	240.339	99.7195
356.89	233.391	99.718
361.215	227.792	99.7339
363.963	234.74	99.7298
354.147	226.439	99.7166
351.388	219.501	99.7153
355.696	213.917	99.7312
358.456	220.854	99.7271
348.426	212.769	99.7141
325.071	190.036	99.7148
329.175	184.384	99.7158
332.353	191.107	99.7153
322.307	183.094	99.7138
319.551	176.157	99.7128
323.661	170.509	99.7138
326.418	177.446	99.7134
316.78	169.203	99.7119
345.664	205.845	99.7129
350.173	200.068	99.7286
352.934	206.992	99.7244
342.852	198.95	99.7117
339.967	192.081	99.7107
344.403	186.332	99.7263
347.288	193.2	99.7221
336.789	185.358	99.7097
314.035	162.256	99.711
318.171	156.617	99.712
320.916	163.563	99.7115
311.273	155.311	99.7101
308.959	148.204	99.7092
313.544	142.403	99.71
315.857	149.51	99.7097
306.338	141.499	99.7085
310.776	135.495	99.7081
303.571	134.592	99.7079
308.009	128.588	99.7088
300.799	127.494	99.7072
297.711	120.735	99.7068
301.834	115.07	99.7081
304.921	121.829	99.7071
295.125	113.771	99.7063
292.491	106.801	99.7058
296.565	101.13	99.7072
299.199	108.1	99.7062
289.911	99.7798	99.7054
287.322	92.7553	99.705
291.386	87.0814	99.7065
293.976	94.1058	99.7054
284.794	85.6509	99.7047
272.164	30.6498	99.703
276.541	32.0343	99.7055
272.262	35.7477	99.7032
282.644	78.4307	99.7044
287.087	72.6409	99.7057
289.237	79.8611	99.7047
280.153	70.9918	99.7042
277.64	63.9604	99.7041
282.061	58.578	99.7055
284.574	65.6094	99.7043
274.613	56.5822	99.7043
273.286	42.2912	99.7035
277.565	38.5777	99.704
278.59	45.1211	99.7055
280.326	51.8496	99.704
272.878	49.8537	99.7041
270.651	24.9411	99.7032
267.758	20.9234	99.7038
273.515	20.6168	99.7057
275.028	26.3255	99.7043
261.898	10.8044	99.7055
268.025	10.5013	99.705
265.013	15.8656	99.7046
270.77	15.5591	99.7047
256.296	0	99.7069
262.838	0	99.7053
259.305	5.55376	99.7062
265.431	5.25066	99.7044
387.029	310.138	99.7365
391.378	304.477	99.7464
394.206	311.486	99.7537
404.694	291.228	99.8057
407.479	298.206	99.7962
398.015	297.837	99.72
400.842	304.846	99.7219
318.785	275.661	99.7398
311.971	278.032	99.7418
314.096	269.868	99.739
306.741	273.043	99.7412
22.5971	347.218	99.7863
11.2986	354.165	99.7882
0	361.111	99.79
11.2986	340.276	99.7847
0	347.222	99.7865
22.5958	333.329	99.7829
45.1768	333.315	99.7825
33.887	340.267	99.7844
33.8856	326.377	99.781
45.1729	319.425	99.7791
67.7204	319.392	99.7784
56.4486	326.354	99.7805
56.4447	312.464	99.7772
67.7128	305.5	99.7751
283.868	241.145	99.7366
288.198	249.791	99.7381
277.424	248.603	99.7398
274.74	239.852	99.738
264.925	238.051	99.7392
267.609	246.803	99.741
257.795	245.003	99.7422
257.321	236.083	99.7401
246.662	231.296	99.7407
236.477	235.427	99.7433
240.912	224.601	99.7401
230.363	224.377	99.7417
247.136	240.215	99.7428
283.841	265.865	99.7433
280.632	257.234	99.7415
291.406	258.422	99.7399
292.676	266.959	99.742
297.965	274.85	99.7433
303.194	279.839	99.7439
294.418	281.646	99.7459
289.129	273.755	99.7446
203.417	220.29	99.7448
206.49	235.088	99.7476
192.857	228.23	99.7479
215.37	224.208	99.7439
221.484	235.258	99.7455
168.894	242.515	99.7538
179.86	235.413	99.7511
180.498	249.454	99.7541
193.494	242.271	99.7509
90.2114	305.431	99.7742
78.9659	312.412	99.7763
78.9583	298.519	99.7731
90.1983	291.534	99.7709
146.186	256.566	99.7592
157.359	249.534	99.7566
157.427	263.492	99.7596
168.962	256.473	99.7569
123.792	270.543	99.7641
134.97	263.542	99.7617
134.993	277.444	99.7648
146.21	270.468	99.7623
112.632	291.433	99.7696
101.422	298.432	99.7719
101.409	284.535	99.7687
112.612	277.538	99.7664
123.813	284.438	99.7672
389.908	317.158	99.7384
385.61	322.831	99.7454
382.731	315.81	99.7422
332.667	282.325	99.7392
335.183	288.807	99.7407
326.89	288.113	99.7421
326.245	280.702	99.7399
319.43	283.072	99.7419
354.061	298.169	99.7401
356.815	305.196	99.7419
348.907	304.103	99.7432
346.192	296.802	99.7412
335.296	300.625	99.7445
339.386	295.063	99.7419
342.101	302.364	99.7438
331.093	294.369	99.7433
375.136	314.71	99.7415
378.015	321.73	99.7435
370.42	320.63	99.7451
367.572	313.459	99.743
359.576	312.082	99.7437
362.424	319.253	99.7457
354.428	317.876	99.7468
351.668	310.989	99.7449
0	944.444	99.9804
12.3768	951.016	99.9827
24.7536	957.588	99.985
0	958.333	99.9853
12.3768	964.905	99.9876
21.8462	969.732	99.9893
30.5509	980.726	99.9932
42.163	979.576	99.9928
34.9704	989.788	99.9964
33.4583	968.582	99.9889
48.8593	989.788	99.9964
55.5556	1000	100
41.6667	1000	100
390.79	256.395	99.7867
393.569	263.356	99.7996
384.225	262.939	99.7109
381.497	255.985	99.7093
385.239	242.487	99.7838
388.015	249.441	99.7968
378.721	249.03	99.7077
375.975	242.087	99.7062
379.691	228.589	99.7811
382.465	235.538	99.794
373.201	235.138	99.7047
370.453	228.19	99.7032
374.148	214.701	99.7785
376.92	221.645	99.7914
367.682	221.247	99.7018
364.922	214.309	99.7005
368.609	200.823	99.776
371.379	207.762	99.7889
362.152	207.37	99.6992
359.391	200.446	99.698
341.861	179.354	99.7196
334.246	178.379	99.7087
339.318	172.375	99.7237
331.49	171.442	99.7076
333.807	158.502	99.7218
336.562	165.439	99.7175
328.734	164.506	99.7067
325.989	157.56	99.7059
363.073	186.953	99.7734
365.841	193.888	99.7865
356.623	193.511	99.6968
353.738	186.643	99.6958
357.539	173.09	99.7715
360.306	180.022	99.7835
350.971	179.711	99.6947
348.429	172.733	99.6936
327.879	144.727	99.7207
330.843	151.615	99.7159
323.025	150.672	99.705
320.711	143.565	99.7042
318.086	136.586	99.7034
322.627	130.77	99.7194
325.253	137.748	99.7147
315.318	129.679	99.7027
312.463	122.807	99.7022
316.917	117.026	99.7182
319.772	123.898	99.7134
309.375	116.048	99.7017
314.259	110.062	99.7121
306.718	109.084	99.7013
311.602	103.097	99.7171
304.083	102.114	99.7008
278.506	21.1986	99.6993
283.497	21.7803	99.7197
280.019	26.9073	99.6993
308.903	96.1415	99.7113
301.384	95.158	99.7004
306.204	89.1859	99.7164
298.795	88.1336	99.7002
303.509	82.2309	99.7108
296.1	81.1787	99.6998
300.814	75.276	99.7164
293.95	73.9584	99.6996
281.802	33.3461	99.6994
285.28	28.2191	99.7124
287.064	34.6579	99.7184
282.827	39.8895	99.6991
291.484	66.9612	99.6993
295.88	61.2815	99.7167
298.347	68.2787	99.7108
288.971	59.9297	99.6994
285.062	46.4566	99.6994
289.298	41.225	99.7111
291.533	47.7921	99.7164
293.707	54.5368	99.7106
286.797	53.185	99.6992
273.984	10.2637	99.7013
279.942	10.0261	99.7168
276.729	15.3215	99.6998
281.719	15.9032	99.7141
268.945	0	99.7035
275.052	0	99.7019
271.538	5.25066	99.7027
277.497	5.01307	99.7056
286.356	10.4235	99.6853
292.769	10.8208	99.7855
288.133	16.3006	99.6821
392.851	324.141	99.7404
397.149	318.468	99.7502
400.091	325.451	99.7575
410.269	305.195	99.8094
413.059	312.184	99.8004
403.632	311.835	99.7238
406.575	318.817	99.7258
22.5989	374.997	99.7935
11.2995	381.943	99.7954
0	388.889	99.7973
11.2995	368.054	99.7918
0	375	99.7936
22.598	361.108	99.7899
310.032	285.409	99.7443
317.491	290.449	99.7445
308.093	292.786	99.7469
301.255	287.216	99.7464
292.383	295.61	99.7503
293.401	288.628	99.7481
300.238	294.198	99.7486
45.1821	361.095	99.7895
33.8905	368.046	99.7915
33.8896	354.156	99.7879
45.1795	347.205	99.786
67.7314	347.173	99.7853
56.4568	354.134	99.7875
56.4541	340.244	99.7839
67.7259	333.283	99.7818
90.2324	333.215	99.7809
78.9819	340.194	99.7832
78.9764	326.304	99.7797
90.2219	319.323	99.7775
273.972	265.78	99.7449
264.103	265.695	99.7465
270.763	257.149	99.7431
260.949	255.349	99.7443
250.469	252.991	99.7454
243.143	260.979	99.7485
239.81	248.203	99.7458
253.623	263.337	99.7475
223.286	255.196	99.7499
229.881	245.312	99.7466
233.214	258.088	99.7493
214.888	245.142	99.7487
279.892	276.454	99.7469
275.944	287.043	99.7505
270.023	276.369	99.7484
284.163	291.327	99.7504
285.181	284.344	99.7482
202.991	263.625	99.7547
191.745	256.539	99.7544
204.741	249.356	99.7511
213.139	259.411	99.7524
168.481	270.537	99.7602
180.016	263.518	99.7573
179.534	277.582	99.7607
191.263	270.604	99.7577
112.662	319.207	99.7763
101.447	326.211	99.7786
101.437	312.319	99.7752
112.647	305.32	99.7729
146.125	284.353	99.7655
157.342	277.377	99.7629
157.257	291.262	99.7662
168.396	284.422	99.7635
134.997	305.191	99.7714
123.829	312.199	99.7739
123.815	298.312	99.7705
134.995	291.317	99.768
146.127	298.226	99.7688
395.909	331.319	99.7425
391.726	337.188	99.7495
388.668	330.01	99.7462
376.305	335.01	99.7492
380.957	328.92	99.7455
384.015	336.099	99.7476
373.362	327.82	99.7469
328.164	302.851	99.7465
321.033	305.077	99.7484
323.961	296.595	99.7452
314.563	298.931	99.7476
342.883	309.975	99.7461
345.644	316.861	99.7479
336.859	315.846	99.7492
336.078	308.235	99.7468
328.946	310.462	99.7488
368.259	334.308	99.7499
360.214	333.606	99.7512
365.317	327.118	99.7479
357.321	325.741	99.7489
346.515	329.752	99.7522
350.472	323.814	99.7494
353.364	331.679	99.7517
341.687	322.799	99.7506
22.491	928.842	99.9749
11.2455	936.643	99.9776
11.2455	922.754	99.9728
0	930.556	99.9755
0	916.667	99.9706
23.6223	943.215	99.98
42.9061	936.819	99.9777
33.8298	947.203	99.9814
32.6985	932.831	99.9763
48.572	967.898	99.9887
39.8674	956.904	99.9848
54.9811	956.22	99.9845
48.9436	946.519	99.9811
62.2343	988.986	99.9961
55.538	978.774	99.9925
68.913	977.972	99.9922
61.9471	967.096	99.9884
76.1232	988.986	99.9961
83.3333	1000	100
69.4444	1000	100
354.773	166.161	99.7829
345.663	165.803	99.6925
352.007	159.231	99.77
342.907	158.867	99.6915
349.242	152.303	99.7812
340.142	151.939	99.6908
346.477	145.375	99.7679
337.178	145.051	99.69
340.946	131.519	99.7665
343.711	138.447	99.7785
334.413	138.123	99.6892
331.787	131.144	99.6884
335.415	117.661	99.7654
338.18	124.59	99.7781
329.021	124.215	99.6877
326.166	117.344	99.6872
332.648	110.73	99.7764
323.399	110.413	99.6867
329.882	103.8	99.7644
320.742	103.448	99.6862
327.114	96.8663	99.7762
317.974	96.5151	99.6857
324.347	89.9331	99.7641
315.275	89.5595	99.6854
297.385	22.3846	99.7741
290.441	22.0825	99.6848
295.077	16.6027	99.7982
292.224	28.5212	99.6835
321.582	83.0056	99.7761
312.51	82.632	99.685
318.817	76.0782	99.764
309.815	75.6771	99.685
316.052	69.1507	99.7761
307.05	68.7496	99.6844
313.286	62.2232	99.7649
304.583	61.7523	99.6847
302.573	35.3831	99.77
294.818	35.0205	99.6846
299.979	28.8839	99.7849
297.053	41.5876	99.6839
307.762	48.3817	99.7673
299.647	48.0869	99.6847
305.167	41.8824	99.7811
310.524	55.3024	99.7781
301.821	54.8316	99.6835
284.196	5.01307	99.6834
281.751	0	99.7066
288.45	0	99.7339
290.61	5.4104	99.7909
398.785	338.318	99.7445
402.968	332.449	99.7543
405.844	339.448	99.7619
401.754	345.31	99.7467
397.663	351.171	99.7539
394.694	344.18	99.7504
415.85	319.179	99.8141
418.642	326.173	99.8049
409.367	325.812	99.7277
412.243	332.81	99.7301
22.6009	402.776	99.801
11.3005	409.721	99.803
0	416.667	99.805
11.3005	395.832	99.7992
0	402.778	99.8011
22.5999	388.887	99.7972
45.1885	388.877	99.7969
33.8947	395.826	99.799
33.8937	381.937	99.7952
45.1853	374.986	99.7932
304.988	300.501	99.7497
311.458	306.647	99.7506
301.884	308.216	99.7526
297.133	301.913	99.7514
287.25	301.412	99.7529
292.001	307.715	99.754
282.118	307.214	99.7554
279.031	297.128	99.7529
67.7444	374.958	99.7926
56.4665	381.917	99.7948
56.4632	368.026	99.7911
67.7379	361.066	99.7889
90.2606	361.001	99.7881
79.0025	367.98	99.7904
78.996	354.087	99.7867
90.2465	347.108	99.7845
112.711	346.981	99.7833
101.486	353.991	99.7858
101.472	340.098	99.7822
112.686	333.094	99.7798
257.783	274.738	99.7499
263.704	285.412	99.7519
251.463	283.781	99.7533
247.303	272.38	99.7508
238.561	282.291	99.7547
225.659	280.8	99.756
234.401	270.89	99.7523
224.472	267.998	99.7529
214.325	272.213	99.7553
269.237	296.591	99.7542
262.529	306.139	99.7579
256.996	294.96	99.7555
272.324	306.676	99.7567
190.393	284.787	99.7613
202.121	277.809	99.7582
201.251	291.992	99.7619
213.455	286.396	99.759
168.268	298.132	99.7669
179.407	291.292	99.7641
179.279	305.002	99.7675
190.265	298.497	99.7648
135.062	332.914	99.7783
123.886	339.948	99.7809
123.862	326.061	99.7773
135.029	319.053	99.7748
157.266	318.857	99.7731
146.164	325.886	99.7757
146.132	312.024	99.7722
157.262	305.06	99.7696
168.273	311.93	99.7703
382.909	349.163	99.7532
387.317	343.176	99.7496
390.286	350.167	99.7517
379.607	342.087	99.751
394.165	356.998	99.7536
390.667	362.824	99.7571
386.788	355.994	99.755
371.028	341.243	99.7519
374.33	348.319	99.754
365.751	347.475	99.7552
362.982	340.541	99.7532
318.695	312.912	99.7513
326.609	318.296	99.7517
316.358	320.746	99.7542
309.121	314.481	99.7534
338.95	331.659	99.7541
331.386	333.565	99.756
334.122	324.706	99.7526
323.872	327.156	99.7551
353.833	340.046	99.7545
356.602	346.981	99.7565
347.453	346.486	99.7579
346.984	338.119	99.755
339.419	340.026	99.7569
22.5408	902.053	99.9655
11.2704	909.36	99.968
11.2704	895.471	99.9631
0	902.778	99.9657
0	888.889	99.9608
22.5159	915.448	99.9702
45.025	914.439	99.9698
33.758	921.64	99.9724
33.7829	908.246	99.9676
43.9655	925.629	99.9737
55.7345	933.66	99.9766
56.794	922.469	99.9726
68.563	930.5	99.9754
61.7721	943.36	99.98
75.7506	966.418	99.9881
68.7846	955.542	99.9843
82.5881	954.863	99.984
75.5755	942.682	99.9797
90.0517	988.716	99.996
82.8415	977.702	99.9921
96.77	977.432	99.992
89.6791	966.148	99.988
103.941	988.716	99.996
111.111	1000	100
97.2222	1000	100
397.504	363.804	99.7557
401.002	357.977	99.7547
404.342	364.783	99.7582
401.171	370.477	99.7577
398	376.171	99.7612
394.333	369.498	99.7589
405.112	352.077	99.7486
409.202	346.215	99.7582
412.561	352.983	99.7659
408.451	358.883	99.7508
424.223	340.154	99.8106
415.033	339.801	99.7318
421.432	333.163	99.8183
418.392	346.568	99.7342
404.628	376.937	99.7597
407.799	371.243	99.7588
411.257	377.703	99.7623
408.493	383.02	99.7616
405.729	388.338	99.7649
401.864	382.255	99.7628
22.6026	430.555	99.8089
11.3013	437.5	99.8109
0	444.444	99.813
11.3013	423.611	99.8069
0	430.556	99.8089
22.6018	416.665	99.8049
45.1953	416.659	99.8046
33.899	423.607	99.8067
33.8981	409.717	99.8028
45.1919	402.768	99.8007
67.7617	402.747	99.8002
56.4785	409.703	99.8024
56.4751	395.812	99.7986
67.753	388.853	99.7964
298.808	315.577	99.7554
306.045	321.842	99.7562
295.732	322.938	99.7581
288.925	315.076	99.7567
275.204	323.641	99.7613
278.661	315.427	99.7583
285.468	323.29	99.7597
268.866	314.89	99.7596
90.2927	388.797	99.7956
79.0272	395.772	99.7979
79.0185	381.878	99.7941
90.2766	374.899	99.7918
112.777	374.775	99.7908
101.535	381.786	99.7932
101.519	367.888	99.7895
112.744	360.878	99.787
135.186	360.68	99.7857
123.982	367.727	99.7883
123.949	353.83	99.7845
135.124	346.797	99.782
239.392	305.16	99.7608
245.427	294.471	99.757
250.96	305.65	99.7594
232.525	292.98	99.7583
217.929	304.68	99.7633
209.59	298.336	99.7626
221.794	292.74	99.7596
228.66	304.92	99.7621
257.312	315.331	99.7613
263.649	324.082	99.763
252.095	324.522	99.7647
245.743	314.841	99.7627
190.066	311.545	99.7682
201.052	305.04	99.7653
200.852	318.087	99.7688
209.39	311.383	99.7661
168.381	325.548	99.7739
179.388	318.621	99.7711
179.496	332.24	99.7747
190.174	325.163	99.7718
157.458	346.527	99.7803
146.322	353.603	99.7831
146.26	339.721	99.7793
157.362	332.692	99.7767
168.477	339.383	99.7776
378.814	355.717	99.756
382.693	362.547	99.7579
374.719	362.27	99.7592
370.235	354.873	99.7572
382.945	375.249	99.7629
386.806	369.036	99.7597
390.472	375.71	99.7617
378.832	368.76	99.761
392.904	388.715	99.7667
395.452	382.443	99.7636
399.316	388.526	99.7655
387.924	381.982	99.7647
402.978	395.335	99.7678
400.227	402.333	99.7712
396.565	395.524	99.7689
361.073	355.124	99.7587
365.557	362.521	99.7607
356.395	362.772	99.7623
351.924	354.629	99.76
313.793	328.526	99.7571
321.307	334.935	99.7581
311.229	336.305	99.7601
303.48	329.622	99.7591
329.065	341.365	99.759
337.098	347.825	99.76
326.744	349.164	99.762
318.986	342.735	99.761
339.443	361.992	99.7646
343.448	354.239	99.7612
347.919	362.382	99.7634
333.093	355.578	99.7633
22.6038	458.333	99.8169
11.3019	465.277	99.8191
0	472.222	99.8212
11.3019	451.389	99.815
0	458.333	99.817
22.6032	444.444	99.8129
22.7001	874.622	99.9558
11.35	881.756	99.9583
11.35	867.867	99.9534
0	875	99.9559
0	861.111	99.9511
22.6205	888.338	99.9606
45.4683	887.909	99.9605
34.0046	894.981	99.963
34.0842	881.266	99.9581
45.2467	901.174	99.9651
56.9079	894.46	99.9627
68.3474	901.011	99.9651
56.6862	907.725	99.9674
68.4552	915.756	99.9702
87.9822	912.795	99.9692
78.2726	921.647	99.9723
78.1648	906.903	99.9671
96.5203	932.679	99.9762
89.5542	943.771	99.9801
82.5416	931.59	99.9758
92.2513	922.737	99.9727
103.628	966.232	99.9881
96.5367	954.948	99.9841
110.485	955.033	99.9841
103.503	943.856	99.9801
117.898	988.735	99.996
110.727	977.451	99.992
124.684	977.469	99.992
117.585	966.251	99.9881
131.787	988.735	99.996
138.889	1000	100
125	1000	100
413.019	399.905	99.7686
406.623	401.119	99.7696
409.374	394.121	99.7665
408.374	411.511	99.7739
404.301	406.922	99.7725
410.697	405.708	99.771
412.004	388.909	99.7635
414.768	383.592	99.7627
418.28	389.481	99.766
415.649	394.693	99.7654
411.606	365.558	99.7528
415.715	359.658	99.7624
418.87	366.333	99.7705
415.063	372.018	99.755
429.803	354.134	99.8179
421.182	353.559	99.7353
427.013	347.144	99.8261
424.336	360.234	99.7387
418.192	378.361	99.7569
421.998	372.676	99.7667
425.127	379.02	99.7749
421.703	384.25	99.759
45.2004	444.439	99.8126
33.9021	451.386	99.8148
33.9015	437.497	99.8107
45.1979	430.549	99.8086
401.798	413.501	99.7756
395.221	415.492	99.7773
397.724	408.912	99.7742
405.108	423.408	99.7794
400.164	419.45	99.7784
406.741	417.459	99.7766
67.7771	430.534	99.8081
56.4888	437.487	99.8104
56.4862	423.597	99.8064
67.7694	416.641	99.8041
90.3227	416.598	99.8034
79.0499	423.566	99.8058
79.0422	409.672	99.8018
90.3077	402.698	99.7995
293.118	330.837	99.761
300.866	337.521	99.762
290.504	338.736	99.7638
282.854	331.189	99.7626
271.979	332.207	99.7643
279.628	339.755	99.7656
268.753	340.774	99.7674
260.424	332.648	99.766
112.839	402.585	99.7986
101.581	409.592	99.801
101.566	395.691	99.7971
112.808	388.68	99.7946
135.32	388.498	99.7934
124.079	395.541	99.796
124.049	381.636	99.7921
135.253	374.589	99.7895
157.729	374.323	99.788
146.524	381.41	99.7908
146.457	367.501	99.7869
157.594	360.425	99.7841
221.628	317.006	99.7662
225.327	329.332	99.7692
213.09	323.709	99.769
238.711	326.927	99.767
232.359	317.246	99.765
246.842	345.126	99.7714
249.468	334.824	99.768
257.798	342.95	99.7694
236.084	337.229	99.7703
190.652	338.761	99.7755
201.33	331.684	99.7725
201.808	345.282	99.7762
213.567	337.307	99.7728
179.979	360.139	99.7824
168.854	367.231	99.7852
168.719	353.333	99.7814
179.738	346.189	99.7785
190.893	352.71	99.7793
393.721	403.472	99.7725
387.215	404.611	99.7739
390.059	396.663	99.7703
391.218	410.052	99.7756
370.493	368.549	99.7622
374.606	375.038	99.764
366.268	374.827	99.7652
361.332	368.8	99.7637
377.107	388.525	99.7689
380.026	381.887	99.7659
385.005	388.62	99.7678
371.687	381.676	99.767
382.161	396.568	99.7714
352.682	369.615	99.7653
357.618	375.643	99.7669
348.968	376.458	99.7684
344.205	369.225	99.7665
308.883	344.516	99.7631
316.64	350.946	99.7641
306.537	352.727	99.7661
298.52	345.732	99.765
322.707	365.206	99.7681
324.725	357.185	99.7651
331.075	363.599	99.7664
314.622	358.967	99.7671
334.099	374.634	99.7699
336.771	368.313	99.7672
341.533	375.546	99.7691
328.403	369.92	99.769
22.6873	847.059	99.9461
11.3436	854.085	99.9486
11.3436	840.196	99.9437
0	847.222	99.9462
0	833.333	99.9413
22.6937	860.841	99.951
22.6347	819.374	99.9364
11.3173	826.354	99.9389
11.3173	812.465	99.934
0	819.444	99.9365
0	805.556	99.9316
22.661	833.216	99.9413
22.6045	486.111	99.8253
11.3022	493.055	99.8275
0	500	99.8296
11.3022	479.166	99.8232
0	486.111	99.8254
22.6042	472.222	99.8211
22.6048	513.889	99.8338
11.3024	520.833	99.8361
0	527.778	99.8383
11.3024	506.944	99.8317
0	513.889	99.8339
22.6047	500	99.8295
22.605	541.667	99.8426
11.3025	548.611	99.8448
0	555.556	99.8471
11.3025	534.722	99.8404
0	541.667	99.8427
22.6049	527.778	99.8382
22.6051	569.444	99.8515
11.3026	576.389	99.8538
0	583.333	99.8561
11.3026	562.5	99.8493
0	569.444	99.8516
22.6051	555.556	99.847
22.6051	597.222	99.8606
11.3026	604.167	99.8629
0	611.111	99.8652
11.3026	590.278	99.8583
0	597.222	99.8606
22.6051	583.333	99.856
22.6049	625	99.8698
11.3025	631.945	99.8721
0	638.889	99.8744
11.3025	618.056	99.8675
0	625	99.8698
22.605	611.111	99.8652
22.6122	791.633	99.9268
11.3061	798.594	99.9292
11.3061	784.705	99.9244
0	791.667	99.9268
0	777.778	99.9219
22.6234	805.503	99.9316
22.6053	763.882	99.9171
11.3026	770.83	99.9195
11.3026	756.941	99.9147
0	763.889	99.9171
0	750	99.9123
22.6088	777.757	99.9219
22.6029	736.109	99.9075
11.3015	743.055	99.9099
11.3015	729.166	99.9051
0	736.111	99.9075
0	722.222	99.9027
22.6041	749.996	99.9123
22.604	652.778	99.8791
11.302	659.723	99.8815
0	666.667	99.8838
11.302	645.834	99.8768
0	652.778	99.8791
22.6044	638.889	99.8744
22.6031	680.556	99.8885
11.3016	687.5	99.8909
0	694.444	99.8932
11.3016	673.612	99.8862
0	680.556	99.8885
22.6035	666.667	99.8838
22.6024	708.334	99.898
11.3012	715.278	99.9004
11.3012	701.389	99.8956
0	708.333	99.898
22.6027	722.222	99.9027
22.6028	694.445	99.8932
45.2039	472.218	99.8208
33.9042	479.164	99.8231
33.9039	465.275	99.8189
45.2022	458.328	99.8167
45.5064	860.709	99.9509
34.1032	867.666	99.9534
34.0968	853.884	99.9485
45.4873	874.309	99.9557
68.9433	874.46	99.9557
57.2058	881.184	99.9581
57.2249	867.584	99.9533
68.6454	887.736	99.9604
81.536	894.825	99.9628
81.834	881.55	99.9582
94.7246	888.639	99.9606
91.3534	900.717	99.9649
99.8909	912.063	99.9689
111.8	911.331	99.9686
104.16	922.005	99.9724
103.262	899.985	99.9646
117.25	943.937	99.9801
110.267	932.761	99.9762
124.014	932.842	99.9762
117.907	922.087	99.9724
131.49	966.183	99.988
124.39	954.965	99.984
138.295	954.897	99.984
131.155	943.87	99.9801
152.554	977.453	99.992
159.61	988.726	99.996
166.667	1000	100
145.722	988.726	99.996
152.778	1000	100
138.619	977.461	99.992
145.425	966.175	99.988
415.775	420.114	99.7767
410.441	421.761	99.778
412.075	415.812	99.7752
412.597	430.633	99.7817
408.853	427.02	99.7805
414.186	425.373	99.7791
419.915	409.792	99.7719
414.145	410.651	99.7726
416.467	404.848	99.77
417.845	414.953	99.774
419.057	400.011	99.7671
421.688	394.799	99.7664
425.095	400.117	99.7695
422.505	404.954	99.7688
424.693	389.97	99.7606
428.116	384.739	99.7715
431.106	390.458	99.7799
428.1	395.288	99.7626
432.521	360.944	99.8329
435.239	367.753	99.8256
427.054	367.043	99.7392
430.183	373.387	99.7435
437.731	373.995	99.8408
440.222	380.237	99.8366
432.674	379.628	99.7431
435.664	385.348	99.7464
67.7866	458.316	99.8163
56.4952	465.267	99.8186
56.4935	451.378	99.8144
67.7818	444.425	99.8122
407.938	432.355	99.783
403.279	434.078	99.7843
404.194	428.743	99.7818
406.493	437.133	99.7852
411.152	435.411	99.7839
409.707	440.188	99.7862
396	427.196	99.7822
395.61	421.344	99.7797
400.554	425.302	99.7808
399.639	430.637	99.7832
387.72	423.772	99.7817
391.471	419.632	99.7795
391.86	425.484	99.7819
381.901	415.615	99.7791
384.558	410.113	99.7765
388.561	415.553	99.7782
384.81	419.693	99.7804
90.3436	444.393	99.8116
79.0651	451.355	99.814
79.0604	437.464	99.8098
90.3332	430.496	99.8075
112.876	430.403	99.8066
101.61	437.398	99.8091
101.599	423.5	99.805
112.857	416.494	99.8026
288	347.398	99.7669
296.017	354.394	99.7681
285.496	356.06	99.77
277.125	348.417	99.7687
264.716	358.225	99.7733
266.735	349.499	99.7703
275.106	357.142	99.7717
255.779	351.675	99.7723
247.76	363.91	99.777
247.301	354.518	99.7742
256.238	361.067	99.7752
135.41	416.357	99.8015
124.143	423.38	99.8041
124.125	409.471	99.8
135.365	402.427	99.7974
157.936	402.179	99.7961
146.673	409.268	99.7988
146.628	395.338	99.7947
157.833	388.251	99.792
180.468	387.896	99.7903
169.202	395.037	99.7932
169.098	381.11	99.7892
180.223	374.017	99.7863
214.718	353.328	99.7773
226.478	345.353	99.7737
227.628	361.374	99.7784
237.235	353.25	99.7749
237.694	362.642	99.7777
202.969	373.739	99.7844
191.718	380.818	99.7874
191.474	366.939	99.7833
202.388	359.51	99.7802
215.299	367.557	99.7814
244.284	370.365	99.7794
240.809	376.821	99.7817
234.219	369.097	99.78
369.719	403.877	99.776
373.413	396.201	99.7724
378.467	404.244	99.7749
375.81	409.746	99.7775
361.95	383.01	99.769
367.37	389.859	99.7708
357.632	391.192	99.7727
353.3	383.825	99.7705
363.676	397.535	99.7743
342.902	383.547	99.7719
347.234	390.914	99.774
336.836	390.636	99.7753
335.467	382.635	99.7725
304.493	361.829	99.7695
312.578	368.068	99.7705
302.449	370.931	99.7728
293.972	363.495	99.7714
326.486	378.212	99.7721
318.874	381.79	99.7744
320.79	373.498	99.7713
327.855	386.213	99.7748
310.661	376.36	99.7736
320.438	397.757	99.7799
319.656	389.774	99.7771
328.637	394.197	99.7776
45.2845	833.198	99.9412
33.9859	840.129	99.9437
33.9596	826.286	99.9388
45.3954	846.954	99.9461
45.2279	805.45	99.9315
33.9313	812.412	99.934
33.92	798.541	99.9292
45.2562	819.324	99.9364
[truncated: 40,216 more rows]

## Sheet: Fig.1e
x (reducement)	y (H+, mol/m3)	y (K+, mol/m3)
0.01	325.626	327.91
0.00316	322.578	327.908
0.001	312.98	327.907
0.000316228	282.951	327.907
0.0001	191.292	327.908

## Sheet: Fig.1g
	Formation energy (eV)
Without carbon	-0.88735
With carbon	-0.71323
--

## Sheet: Fig.1h
	In	In2O3		In	In2O3
X	Y (Gibbs free energy, eV)	Y (Gibbs free energy, eV)	X	Y (Gibbs free energy, eV)	Y (Gibbs free energy, eV)
0.2	0	--	0.8	0	0
0.8	0	--	1.2	0.34518	-0.80492
--	--	--	--	--	--
1.2	0.34518	-0.80492	1.8	0.34518	-0.80492
1.8	0.34518	-0.80492	2.2	0.1878	-1.0192
--	--	--	--	--	--
2.2	0.1878	-1.0192	2.8	0.1878	-1.0192
2.8	0.1878	-1.0192	3.2	0.76148	-0.93049
--	--	--	--	--	--
3.2	0.76148	-0.93049	3.8	0.76148	-0.93049
3.8	0.76148	-0.93049	4.2	0.41653	-0.73358
--	--	--	--	--	--
4.2	0.41653	-0.73358	--	--	--
4.8	0.41653	-0.73358	--	--	--
--	--	--	--	--	--
--	--	--	--	--	--
--	--	--	--	--	--
--	--	--	--	--	--
--	--	--	--	--	--
--	--	--	--	--	--
--	--	--	--	--	--
--	--	--	--	--	--
--	--	--	--	--	--
--	--	--	--	--	--

## Sheet: Fig.2d
	Vac		vac-air		ar-air		In		In2O3
2 Theta (degree)	Intensity (a.u.)	2 Theta (degree)	Intensity (a.u.)	2 Theta (degree)	Intensity (a.u.)	2 Theta (degree)	Intensity (a.u.)	2 Theta (degree)	Intensity (a.u.)
5	1913.42	5	2293.62	5	1604.53	32.961	100	17.518	0.2
5.01	2162.26	5.01	1560.21	5.01	2088.3	36.281	18.6	21.497	12.3
5.02	2507.29	5.02	2095.34	5.02	1996.62	39.192	29	24.872	0.1
5.03	2262.14	5.03	1818.04	5.03	2355.14	54.468	18.6	30.585	100
5.04	2089.33	5.04	1746.32	5.04	1879.06	56.629	8	33.103	1.3
5.05	1930.58	5.05	1808.01	5.05	2090.32	63.174	10.5	35.462	29.2
5.06	2872.6	5.06	1973.68	5.06	1647.91	67.101	16.6	37.692	5
5.07	1974.74	5.07	2046.64	5.07	1662.12	69.134	7.4	39.814	1.1
5.08	2231.07	5.08	1793.99	5.08	1993.03	77.027	1.2	41.846	4.2
5.09	2148.55	5.09	2049.6	5.09	1872.19			43.801	0.9
5.1	2349.02	5.1	1833.18	5.1	1665.76			45.688	7.7
5.11	2436.82	5.11	1506.43	5.11	1585.86			49.293	2.2
5.12	1897.79	5.12	1945.78	5.12	1882.21			51.024	32.6
5.13	1974.91	5.13	2451.51	5.13	1736.58			52.713	2
5.14	1932.61	5.14	2232.84	5.14	1987.18			54.364	0.4
5.15	2034.32	5.15	2029.39	5.15	2010.66			55.983	4.2
5.16	2521.19	5.16	1971.88	5.16	1782.33			57.571	1
5.17	1953.23	5.17	1897.34	5.17	2031.6			59.132	3.5
5.18	2313.26	5.18	1818.69	5.18	1597.44			60.667	22.8
5.19	2129.93	5.19	1892.22	5.19	1829.18			62.18	4.7
5.2	2191.95	5.2	1972.73	5.2	1666.88			63.673	4.2
5.21	1895.01	5.21	1913.12	5.21	1712.7			65.146	1.7
5.22	1952.99	5.22	2027.22	5.22	1784.79			66.601	1
5.23	2220.36	5.23	1889.31	5.23	1802.12			68.041	2.3
5.24	2362.01	5.24	1908.4	5.24	1553.27			69.467	1.2
5.25	2527.48	5.25	2287.31	5.25	1498.39			73.669	1.7
5.26	2047.53	5.26	2109.99	5.26	1877.14			75.049	2.9
5.27	1749.49	5.27	2009.36	5.27	1401.56			76.419	2.7
5.28	2014.44	5.28	2190.4	5.28	1783.89			77.782	1.5
5.29	1740.47	5.29	1920.83	5.29	1939.09			79.139	1.6
5.3	1869.17	5.3	1717.53	5.3	2091.88
5.31	1925.36	5.31	1581.79	5.31	1682.9
5.32	1860.27	5.32	2147.84	5.32	1974.53
5.33	1752.3	5.33	1679.19	5.33	1684.44
5.34	1955.55	5.34	1852.94	5.34	1789.99
5.35	1612.42	5.35	1873.37	5.35	1383.33
5.36	2018.87	5.36	1999.79	5.36	1654.7
5.37	2200.04	5.37	2387.49	5.37	1801.33
5.38	1652.31	5.38	2330.8	5.38	1485.06
5.39	1901.22	5.39	2106.12	5.39	1762.16
5.4	2256.09	5.4	1739.6	5.4	1939.97
5.41	2003.61	5.41	2202.16	5.41	1964.81
5.42	1926.21	5.42	1867.88	5.42	1723.84
5.43	2142.11	5.43	2134.24	5.43	1825.41
5.44	2210.78	5.44	2059.54	5.44	1703.18
5.45	1711.19	5.45	1827.1	5.45	1519.95
5.46	1794.63	5.46	2148.51	5.46	2128.35
5.47	1830.96	5.47	2044.13	5.47	2056.69
5.48	1409.21	5.48	1760.41	5.48	1992.99
5.49	1759.35	5.49	2045.69	5.49	1628.37
5.5	1757.42	5.5	2040.87	5.5	1680.3
5.51	1985.84	5.51	2092.59	5.51	2040.44
5.52	2014.69	5.52	2077.41	5.52	1964.05
5.53	1804.9	5.53	1639.9	5.53	1649.7
5.54	1671.52	5.54	1789.04	5.54	1366.58
5.55	2288.69	5.55	1999.36	5.55	1797.61
5.56	2109.79	5.56	1986.36	5.56	1625.06
5.57	1805.31	5.57	1840.82	5.57	1848.44
5.58	2109.91	5.58	2285.09	5.58	1799.44
5.59	2042.8	5.59	2037	5.59	1671.69
5.6	1712.42	5.6	2125.48	5.6	1685.66
5.61	1939.55	5.61	1763.25	5.61	2088.34
5.62	1671.07	5.62	2048.68	5.62	1474.42
5.63	1811.62	5.63	2030.27	5.63	1124.7
5.64	1562.35	5.64	1838.46	5.64	1548.51
5.65	1505.97	5.65	1664.55	5.65	1644.84
5.66	1989.34	5.66	1976.71	5.66	1728.76
5.67	1728.94	5.67	2055.82	5.67	1441.09
5.68	1625.29	5.68	1996.34	5.68	1685.25
5.69	1549.5	5.69	2043.25	5.69	1927.28
5.7	1927.83	5.7	1719.69	5.7	2053.99
5.71	2055.36	5.71	2372.47	5.71	2296.54
5.72	2001.68	5.72	2077.79	5.72	1745.7
5.73	1885.33	5.73	2530.59	5.73	1920.18
5.74	1700.92	5.74	2368.93	5.74	1779.44
5.75	1916.49	5.75	2343.02	5.75	1518.15
5.76	1806.26	5.76	2196.76	5.76	1694.75
5.77	1901.1	5.77	2348.91	5.77	1634.5
5.78	1825.5	5.78	2014.71	5.78	1573.52
5.79	1954.66	5.79	2151.38	5.79	1775.84
5.8	1707.89	5.8	1929.78	5.8	1488.97
5.81	1652.12	5.81	2134.46	5.81	1823.05
5.82	2032.62	5.82	1536.11	5.82	2023.85
5.83	1888.75	5.83	1910.11	5.83	1750.37
5.84	1995.29	5.84	1757.38	5.84	1879.05
5.85	1843.7	5.85	1946.27	5.85	1545.3
5.86	2444.48	5.86	2061.53	5.86	1362.87
5.87	1902.89	5.87	1934.16	5.87	2013.54
5.88	1876.47	5.88	2154.31	5.88	1809.09
5.89	1653.59	5.89	1846.91	5.89	1844.63
5.9	1737.3	5.9	1855.25	5.9	1696.06
5.91	1383.48	5.91	2113.39	5.91	1605.38
5.92	1844.61	5.92	1945.33	5.92	1650.7
5.93	2045.37	5.93	2000.3	5.93	1526
5.94	1903.95	5.94	1893.63	5.94	1680.53
5.95	1646.32	5.95	1734.64	5.95	1664.51
5.96	1922.07	5.96	1787.95	5.96	1714.27
5.97	1775.01	5.97	1538.22	5.97	1821.59
5.98	1900.49	5.98	1896.47	5.98	1116.12
5.99	1754.95	5.99	2246.04	5.99	1616.51
6	1738.03	6	1730.43	6	1715.76
6.01	1828.58	6.01	2037.22	6.01	1680.8
6.02	1701.77	6.02	1962.81	6.02	1652.19
6.03	2371.66	6.03	1987.97	6.03	1652.58
6.04	1615.27	6.04	1845.75	6.04	1860.54
6.05	1915.8	6.05	2001.01	6.05	1663.16
6.06	1840.78	6.06	1729.56	6.06	1555.42
6.07	1669.59	6.07	2042.72	6.07	1662.13
6.08	2082.28	6.08	1875.45	6.08	1690.74
6.09	1306.24	6.09	2048.59	6.09	1949.33
6.1	1426.31	6.1	1657.53	6.1	1364.09
6.11	1597.87	6.11	1791.07	6.11	1737.82
6.12	1675.82	6.12	2072.41	6.12	1926.34
6.13	1638.32	6.13	1626.34	6.13	1887.84
6.14	1523.86	6.14	1726.17	6.14	1925.63
6.15	1470.07	6.15	1754.63	6.15	1382.47
6.16	1728.36	6.16	1635.78	6.16	1788.88
6.17	1660.75	6.17	2107.22	6.17	1527.87
6.18	1554.35	6.18	1481.18	6.18	1546.52
6.19	1330.68	6.19	2021.97	6.19	1818.39
6.2	1710.28	6.2	2081.49	6.2	1847.75
6.21	2065.28	6.21	1864.88	6.21	2101.88
6.22	2077.68	6.22	1718.37	6.22	2002.09
6.23	1672.99	6.23	1758.69	6.23	1630.55
6.24	1806.93	6.24	2025.33	6.24	1386.94
6.25	1365.69	6.25	1799.55	6.25	1445.84
6.26	1867.54	6.26	1918.02	6.26	1203.86
6.27	2024.82	6.27	1985.67	6.27	1459.01
6.28	1499.57	6.28	1930.69	6.28	1568.89
6.29	1967.42	6.29	1754.53	6.29	1531.62
6.3	1924.81	6.3	1842.26	6.3	1362.49
6.31	1818.83	6.31	1689.62	6.31	1386.57
6.32	1557.02	6.32	1978.14	6.32	1450.91
6.33	1610.53	6.33	1947.28	6.33	1471.8
6.34	1771.73	6.34	1928.6	6.34	1592.88
6.35	1632.68	6.35	1730.53	6.35	1607.14
6.36	1621.43	6.36	1970.04	6.36	1832.13
6.37	2334.73	6.37	1851.71	6.37	1477.91
6.38	2003.64	6.38	1940.35	6.38	1750.46
6.39	1880.83	6.39	2179.12	6.39	1599.85
6.4	1796.14	6.4	1882.98	6.4	1235.98
6.41	1613.68	6.41	1714.85	6.41	1290.32
6.42	1552.07	6.42	1835.8	6.42	1106.34
6.43	1642.13	6.43	2158.89	6.43	1800.64
6.44	1591.12	6.44	1810.49	6.44	1768.21
6.45	1505.6	6.45	1839.76	6.45	1508.93
6.46	1734.31	6.46	1733.94	6.46	1812.15
6.47	1305.94	6.47	1266.4	6.47	1559.19
6.48	1685.3	6.48	1586.49	6.48	1860.84
6.49	1579.18	6.49	2142.53	6.49	1668.31
6.5	1826.03	6.5	1761.43	6.5	1570.53
6.51	1838.46	6.51	1686.94	6.51	1712.12
6.52	1672.93	6.52	1917.62	6.52	1612.42
6.53	1680.62	6.53	1780.25	6.53	1609.21
6.54	1931.89	6.54	1789.73	6.54	1702.62
6.55	1695.07	6.55	1741.14	6.55	1806.77
6.56	1854.43	6.56	1542.66	6.56	1644.98
6.57	1814.9	6.57	2100.71	6.57	1445.36
6.58	1586.77	6.58	1519.48	6.58	1671.56
6.59	1614.87	6.59	1892.88	6.59	1502.58
6.6	1932.87	6.6	1982.43	6.6	1500.34
6.61	1651.7	6.61	1578.94	6.61	1560.91
6.62	1997.31	6.62	1928.99	6.62	1855.92
6.63	1767.43	6.63	2162.71	6.63	1474.85
6.64	1251.13	6.64	1846.77	6.64	1588.09
6.65	1633.54	6.65	1678.38	6.65	1384.26
6.66	1600.43	6.66	1630.51	6.66	1167.76
6.67	1901.08	6.67	1580.15	6.67	1435.36
6.68	1986.02	6.68	1740.68	6.68	1593.97
6.69	1716.12	6.69	1562.45	6.69	1451.44
6.7	2183.06	6.7	1559.04	6.7	1316.68
6.71	2026.63	6.71	1378.97	6.71	1315.94
6.72	1574.6	6.72	1808.79	6.72	1132.98
6.73	1656.58	6.73	1518.78	6.73	1700.6
6.74	1526.04	6.74	1449.76	6.74	1271.96
6.75	1456.63	6.75	1604.29	6.75	1792.29
6.76	2027.4	6.76	1864.76	6.76	1802.82
6.77	2037.09	6.77	1974.8	6.77	1388.22
6.78	1389.42	6.78	1874.27	6.78	1610.13
6.79	1829.73	6.79	1670.64	6.79	1480.31
6.8	1727.24	6.8	1566.86	6.8	1190.99
6.81	1359.59	6.81	1677.91	6.81	1177.12
6.82	1516.93	6.82	1638.91	6.82	1440.67
6.83	1665.84	6.83	1612.39	6.83	1571.19
6.84	1603.68	6.84	1335.66	6.84	1679.79
6.85	1530.21	6.85	1821.38	6.85	1451.52
6.86	1727.06	6.86	1681.31	6.86	1739.1
6.87	1555.15	6.87	1935.98	6.87	1743.6
6.88	1360.9	6.88	1784.09	6.88	1627.72
6.89	1547.46	6.89	1721.09	6.89	1254.38
6.9	1438.06	6.9	2055.56	6.9	1667.49
6.91	1954.96	6.91	2208	6.91	1477.43
6.92	1812.16	6.92	1689.71	6.92	1308.63
6.93	1699.13	6.93	1651.14	6.93	1446.22
6.94	1860.66	6.94	1797.96	6.94	1459.08
6.95	1849.63	6.95	2006.28	6.95	1750.43
6.96	1747.39	6.96	1610.83	6.96	1308.18
6.97	1447.13	6.97	1466.42	6.97	1427.82
6.98	1728.09	6.98	1847	6.98	1523.28
6.99	1438.67	6.99	1652.79	6.99	1735.03
7	1217.19	7	1597.45	7	1549.48
7.01	1255.81	7.01	1912.79	7.01	1654.21
7.02	1658.77	7.02	2244.04	7.02	1507.96
7.03	1274.2	7.03	1839.72	7.03	1348.52
7.04	1360.97	7.04	1726.69	7.04	1196.84
7.05	1555.39	7.05	1695.35	7.05	1044.03
7.06	1637.19	7.06	1982.38	7.06	1713.61
7.07	1864.09	7.07	1511.04	7.07	1372.97
7.08	1788.85	7.08	1841.87	7.08	1489.81
7.09	1603.16	7.09	2126.01	7.09	1344.34
7.1	1831.8	7.1	1542.61	7.1	1360.15
7.11	1799.61	7.11	1727.63	7.11	1439.55
7.12	1427.92	7.12	1642.48	7.12	1635.02
7.13	1322.2	7.13	1708.63	7.13	1801.39
7.14	1577.25	7.14	1524.3	7.14	1270.4
7.15	1828.52	7.15	1617.43	7.15	1341.91
7.16	1483.31	7.16	1499.59	7.16	1382.81
7.17	1656.55	7.17	2025.7	7.17	1422.58
7.18	1425.07	7.18	1583.52	7.18	1616.55
7.19	1817.07	7.19	1377.32	7.19	1582.39
7.2	1488.38	7.2	1718.57	7.2	1556.41
7.21	1478.85	7.21	1417.95	7.21	1314.62
7.22	1249.71	7.22	1569.69	7.22	1521.95
7.23	1371.18	7.23	1851.46	7.23	1253.96
7.24	1746.76	7.24	1667.48	7.24	1276.15
7.25	1663.41	7.25	2000.64	7.25	1377.93
7.26	1712.01	7.26	1809.45	7.26	1350.49
7.27	1835.23	7.27	1917.3	7.27	1697.82
7.28	1637.57	7.28	1473.57	7.28	1293.39
7.29	1708.14	7.29	2005.17	7.29	1856.61
7.3	1519.74	7.3	1607.91	7.3	1469.31
7.31	1975.64	7.31	1585.87	7.31	1523.87
7.32	1524.8	7.32	1780.42	7.32	1277.41
7.33	1227.22	7.33	1816.75	7.33	1155.26
7.34	1529.45	7.34	1734.63	7.34	1619.64
7.35	1339.68	7.35	1693.64	7.35	1700.71
7.36	1178.63	7.36	1761.93	7.36	1540.37
7.37	1588.74	7.37	1879.07	7.37	1396.95
7.38	1503.43	7.38	1863.64	7.38	1278.05
7.39	1529.25	7.39	1626.27	7.39	1326.02
7.4	1449.09	7.4	1534.72	7.4	1233.16
7.41	1330.61	7.41	1649.73	7.41	1549.61
7.42	1416.35	7.42	1526.39	7.42	1559.37
7.43	1568.64	7.43	1506.31	7.43	1471.64
7.44	1303.28	7.44	1521.55	7.44	1722.76
7.45	1533.93	7.45	1778.51	7.45	1535.72
7.46	1468.32	7.46	1523.78	7.46	1587.32
7.47	1263.27	7.47	1358.73	7.47	1509.12
7.48	1491.65	7.48	1859.99	7.48	1740.03
7.49	1329.76	7.49	1499.99	7.49	1293.64
7.5	1213.45	7.5	1424.4	7.5	1260.31
7.51	1357.93	7.51	1458.59	7.51	1712.41
7.52	1511.77	7.52	1653.04	7.52	1417.85
7.53	1478.19	7.53	1597.72	7.53	1035.43
7.54	1167.58	7.54	1892.3	7.54	1418.41
7.55	1397.35	7.55	1653.44	7.55	1740.13
7.56	1220.99	7.56	1788.43	7.56	1857.16
7.57	1327.85	7.57	1888.92	7.57	1859.29
7.58	1395.94	7.58	1787.38	7.58	1360.07
7.59	1553.77	7.59	1523.03	7.59	1429.04
7.6	1639.49	7.6	1681.05	7.6	1159.36
7.61	1866.08	7.61	1657.58	7.61	1297.48
7.62	1448.06	7.62	1464.65	7.62	1362.07
7.63	1230.01	7.63	1682.55	7.63	1434.64
7.64	1293.48	7.64	1778.96	7.64	1369.64
7.65	1247.06	7.65	2008.7	7.65	1377.21
7.66	1369.17	7.66	1654.57	7.66	1149.59
7.67	1301.1	7.67	1722.58	7.67	1095.29
7.68	1509.57	7.68	1414.4	7.68	1451.03
7.69	1605.84	7.69	1558.54	7.69	1316.81
7.7	1391.87	7.7	1412.25	7.7	1392.22
7.71	1301.75	7.71	1570.44	7.71	1321.29
7.72	1264.01	7.72	1663	7.72	1366.54
7.73	1209.92	7.73	1356.77	7.73	1489.34
7.74	1521.96	7.74	1678.89	7.74	1753.76
7.75	1453	7.75	1633.18	7.75	1285.19
7.76	1340.73	7.76	1624.96	7.76	1607.42
7.77	1471.75	7.77	1856.15	7.77	1270.82
7.78	1466.94	7.78	1218.02	7.78	1599.4
7.79	1340.71	7.79	1445.69	7.79	1455.72
7.8	1259.16	7.8	1885.23	7.8	1785.55
7.81	1138.3	7.81	1977.25	7.81	1506.52
7.82	1024.31	7.82	1942.29	7.82	1259.2
7.83	1262.39	7.83	1867.68	7.83	1300.89
7.84	1202.74	7.84	1774.49	7.84	1360.84
7.85	1572.2	7.85	1762.78	7.85	1390.48
7.86	1345.97	7.86	1634.37	7.86	1219.58
7.87	1195.29	7.87	1232.32	7.87	1163.71
7.88	1219.72	7.88	1582.36	7.88	1057.8
7.89	1501.44	7.89	1431.93	7.89	1090.28
7.9	1167.78	7.9	1704.08	7.9	1562.88
7.91	1245.38	7.91	1226.36	7.91	1284.93
7.92	1209.96	7.92	1383.06	7.92	1712.54
7.93	1030.32	7.93	2159.37	7.93	1163.04
7.94	1218.83	7.94	1741.35	7.94	1342.03
7.95	1524.14	7.95	1807.16	7.95	1683.94
7.96	1263.81	7.96	1290.74	7.96	1331
7.97	1706.1	7.97	1708.42	7.97	1906.3
7.98	1513.14	7.98	1297.4	7.98	1465.11
7.99	1565.37	7.99	1346.6	7.99	1145.05
8	1604.96	8	1720.91	8	1282.88
8.01	1455.7	8.01	1470.65	8.01	1069.88
8.02	1129.13	8.02	1475.49	8.02	1430.45
8.03	1479.8	8.03	1962.11	8.03	1282.46
8.04	1643.41	8.04	1568.36	8.04	1290.73
8.05	1548.96	8.05	1714.57	8.05	1213.13
8.06	1469.51	8.06	1699.02	8.06	1329.63
8.07	1495.6	8.07	1813.12	8.07	1186.07
8.08	1515.31	8.08	1539.71	8.08	1023.44
8.09	1164.38	8.09	1641.22	8.09	1164.42
8.1	1006.53	8.1	1598.48	8.1	1403.28
8.11	1828.64	8.11	1337.01	8.11	1571.57
8.12	1693.85	8.12	1675.33	8.12	1108.29
8.13	1387.09	8.13	1558.19	8.13	1657.59
8.14	1635	8.14	1600.44	8.14	1421.04
8.15	1214.43	8.15	1741.62	8.15	1396.92
8.16	1717.21	8.16	1204.12	8.16	1466.83
8.17	1317.09	8.17	1611.63	8.17	1513.85
8.18	1579.76	8.18	1355.46	8.18	1136.14
8.19	1354.02	8.19	1648.04	8.19	1127.92
8.2	1335.27	8.2	1836.36	8.2	1610.48
8.21	1484.12	8.21	1713.04	8.21	1062.7
8.22	1314.55	8.22	2230.02	8.22	1338.84
8.23	1195.15	8.23	1323.1	8.23	1348.21
8.24	1347.6	8.24	1416.36	8.24	1472.77
8.25	1291.34	8.25	2114.44	8.25	1088.67
8.26	1557.96	8.26	1682.19	8.26	1099.38
8.27	1446.75	8.27	1848.8	8.27	1122.26
8.28	1273.86	8.28	1809.75	8.28	1382.62
8.29	1246.98	8.29	1547.53	8.29	1352.26
8.3	1534.37	8.3	1620.09	8.3	1250.87
8.31	1503.17	8.31	1562.73	8.31	1552.14
8.32	1461.35	8.32	1519.45	8.32	1540.8
8.33	1049.85	8.33	1541.66	8.33	1415.98
8.34	1314.51	8.34	1407.57	8.34	1745.47
8.35	1058.35	8.35	1714.94	8.35	1388.94
8.36	1519.5	8.36	1749.69	8.36	1357.38
8.37	1452.61	8.37	1489.22	8.37	930.608
8.38	1109.7	8.38	1675.33	8.38	1265.42
8.39	1464.34	8.39	1422.73	8.39	1288.42
8.4	1048.22	8.4	1691.13	8.4	965.348
8.41	1184.15	8.41	1714.03	8.41	1047.52
8.42	1131.94	8.42	1673.55	8.42	970.473
8.43	1319.32	8.43	1289.84	8.43	1104.13
8.44	993.705	8.44	1430.63	8.44	1352.99
8.45	1304.65	8.45	1242.73	8.45	1336.57
8.46	1423.16	8.46	1463.21	8.46	1293.7
8.47	1345.66	8.47	1603.94	8.47	1393.11
8.48	1383.9	8.48	1792.75	8.48	1479.91
8.49	1051.19	8.49	1425.44	8.49	1375.83
8.5	1435.51	8.5	1660.63	8.5	1281.82
8.51	1199.39	8.51	1615.96	8.51	1353.65
8.52	1310.13	8.52	1436.66	8.52	1339.62
8.53	714.71	8.53	1349.38	8.53	1186.66
8.54	857.43	8.54	1472.66	8.54	1352.02
8.55	1177.74	8.55	1740.85	8.55	1281.34
8.56	1106.98	8.56	1607.46	8.56	1676.02
8.57	1162.44	8.57	1284.78	8.57	1460.54
8.58	1349.38	8.58	1226.44	8.58	1428.7
8.59	1527.02	8.59	1336.6	8.59	1286.1
8.6	1195.41	8.6	1627.37	8.6	1162.32
8.61	1145.09	8.61	1160.29	8.61	1282.02
8.62	1262.96	8.62	1904.81	8.62	1239.08
8.63	1257.61	8.63	1377.78	8.63	1510.88
8.64	1483.15	8.64	1333.58	8.64	1114.06
8.65	1159.76	8.65	1863.45	8.65	1591.36
8.66	1064.92	8.66	1579.28	8.66	1410.57
8.67	1051.04	8.67	1664.25	8.67	1254.86
8.68	1478.78	8.68	1939.79	8.68	1181.25
8.69	1399.01	8.69	1659.88	8.69	1207.23
8.7	1383.44	8.7	1672.47	8.7	1263.2
8.71	1482.5	8.71	1505.2	8.71	1120.36
8.72	1244.37	8.72	1633.52	8.72	1150.26
8.73	1672	8.73	1306.09	8.73	1422.61
8.74	1577.09	8.74	1689.48	8.74	1626.26
8.75	1924.45	8.75	1755.3	8.75	1621.96
8.76	1271.54	8.76	1497.58	8.76	1284.98
8.77	1171.33	8.77	1705.43	8.77	1362.34
8.78	1554.14	8.78	2011.26	8.78	1267.65
8.79	1517.9	8.79	1494.69	8.79	1054.15
8.8	1124.69	8.8	1882.69	8.8	1336.71
8.81	1193.62	8.81	1493.03	8.81	1240.7
8.82	1570.16	8.82	1804.29	8.82	1348.01
8.83	1399.48	8.83	1754.57	8.83	1277.22
8.84	1355.72	8.84	1381.26	8.84	1358.21
8.85	1314.93	8.85	2078.36	8.85	1254.64
8.86	1218.08	8.86	1599.91	8.86	1460.84
8.87	1218.72	8.87	1419.91	8.87	1564.95
8.88	966.83	8.88	1592.22	8.88	1380.03
8.89	1581.32	8.89	1940.06	8.89	1593.31
8.9	1421.34	8.9	1479.75	8.9	1451.48
8.91	1623.96	8.91	1936.04	8.91	1388.65
8.92	1198.83	8.92	1503.81	8.92	1040.83
8.93	1277.89	8.93	1279.15	8.93	1387.88
8.94	1386.17	8.94	1537.96	8.94	1294.1
8.95	1334.59	8.95	1650.57	8.95	1073.64
8.96	1144.67	8.96	1612.71	8.96	982.495
8.97	1025.18	8.97	1741.31	8.97	1478.7
8.98	1007.19	8.98	1419.27	8.98	1722.37
8.99	1151.16	8.99	1330.34	8.99	1106.15
9	1292.88	9	2077.93	9	1357.63
9.01	974.542	9.01	1865.37	9.01	1309.22
9.02	1068.96	9.02	1476.03	9.02	1119.75
9.03	1668.75	9.03	1667.06	9.03	1316.28
9.04	1219.51	9.04	1337.44	9.04	1347.38
9.05	1465.02	9.05	1506.58	9.05	1421.49
9.06	1055.17	9.06	1697.21	9.06	1588.57
9.07	906.747	9.07	1515.43	9.07	1350.3
9.08	1436.18	9.08	1782.82	9.08	1048.11
9.09	1384.96	9.09	1760.52	9.09	1386.25
9.1	1224	9.1	1170.84	9.1	1281.21
9.11	1166.21	9.11	1756.63	9.11	1154.85
9.12	1282.37	9.12	1967.45	9.12	1393.95
9.13	1212.23	9.13	1257.29	9.13	1190.68
9.14	1326.45	9.14	1503.61	9.14	1099.04
9.15	1328.67	9.15	1618.45	9.15	1108.13
9.16	1300.15	9.16	1866.21	9.16	1485.64
9.17	1241.2	9.17	1555.62	9.17	985.828
9.18	1085.82	9.18	1673.37	9.18	1436.96
9.19	1331.65	9.19	1617.54	9.19	1289.94
9.2	1338.14	9.2	1771.91	9.2	1563.42
9.21	1495.81	9.21	1778.34	9.21	1017.57
9.22	1262.56	9.22	1488.56	9.22	1141.03
9.23	1391.78	9.23	1565.02	9.23	1296.74
9.24	1252.54	9.24	1224.43	9.24	1193.43
9.25	1325.28	9.25	1426.24	9.25	1167.33
9.26	1210.13	9.26	1202.22	9.26	1028.11
9.27	997.195	9.27	1523.4	9.27	1099.43
9.28	1378.35	9.28	1479.38	9.28	1214.3
9.29	981.925	9.29	1334.01	9.29	1107.75
9.3	1183.47	9.3	1621.8	9.3	1121.99
9.31	1216.92	9.31	1658.36	9.31	1232.37
9.32	929.572	9.32	1363.35	9.32	1179.38
9.33	1079.68	9.33	1469.12	9.33	1075.23
9.34	1397.05	9.34	1442.52	9.34	1070.4
9.35	1463.93	9.35	1331.85	9.35	1421.02
9.36	1584.45	9.36	1354.71	9.36	1445.23
9.37	1357.73	9.37	1644.94	9.37	1564.99
9.38	1345.63	9.38	1513.92	9.38	1494.65
9.39	1536.86	9.39	1575.78	9.39	1105.44
9.4	1266.24	9.4	1141.92	9.4	900.08
9.41	1287.3	9.41	1227.24	9.41	1117.6
9.42	1184.25	9.42	1413.73	9.42	1522.84
9.43	1427.12	9.43	1559.51	9.43	885.75
9.44	1311.1	9.44	1170.21	9.44	1241.31
9.45	1153.93	9.45	1516.88	9.45	1298.69
9.46	853.57	9.46	1079.4	9.46	1181.78
9.47	1621.88	9.47	1715.66	9.47	1350.05
9.48	1529.65	9.48	1347.47	9.48	1335.85
9.49	1451.03	9.49	1623.49	9.49	975.488
9.5	1360.8	9.5	1628.93	9.5	1072.77
9.51	1671.47	9.51	1434.34	9.51	1200.16
9.52	1213.29	9.52	1348.83	9.52	1170.69
9.53	1191.26	9.53	1275.52	9.53	1200.17
9.54	1303.2	9.54	1535.41	9.54	1261.09
9.55	999.615	9.55	1382.44	9.55	1128.35
9.56	1202.79	9.56	1602.26	9.56	1303.68
9.57	1104.05	9.57	1386.37	9.57	1258.05
9.58	1163.76	9.58	1249.61	9.58	1373.52
9.59	1037.1	9.59	1621.06	9.59	1134.77
9.6	1245.99	9.6	1511.01	9.6	1417.41
9.61	1152.51	9.61	1572.9	9.61	1358.45
9.62	1130.13	9.62	1320.02	9.62	1368.85
9.63	1448.33	9.63	1543.6	9.63	1098.32
9.64	1107.62	9.64	1663.03	9.64	1667.58
9.65	1402.75	9.65	1452.32	9.65	977.03
9.66	1070.58	9.66	1453.05	9.66	1034.78
9.67	1270.48	9.67	1494.62	9.67	1531.64
9.68	1163.34	9.68	1302.48	9.68	1426.52
9.69	1361.4	9.69	1632.59	9.69	1138.74
9.7	1331.55	9.7	1443.85	9.7	1267.73
9.71	1055.81	9.71	1145.64	9.71	1296.58
9.72	1055.03	9.72	1241.07	9.72	1077.34
9.73	1008.7	9.73	1515.93	9.73	1422.58
9.74	1351.64	9.74	1621.45	9.74	1304.07
9.75	1179.88	9.75	1448.69	9.75	1581.93
9.76	1123.9	9.76	1507.01	9.76	1519.95
9.77	1288.13	9.77	1570.37	9.77	1333.26
9.78	1358.06	9.78	1555.95	9.78	1269.81
9.79	1191.72	9.79	1496.11	9.79	1117.32
9.8	1233.81	9.8	1173.57	9.8	1141.34
9.81	1137.66	9.81	1587.97	9.81	1406.59
9.82	860.363	9.82	1469.55	9.82	1157.12
9.83	1114.88	9.83	1934.8	9.83	1060.75
9.84	988.565	9.84	1311.79	9.84	1410.36
9.85	1280.5	9.85	1471.21	9.85	1220.85
9.86	1520.05	9.86	1428.87	9.86	1057.59
9.87	1354.81	9.87	1580.64	9.87	1195.62
9.88	995.903	9.88	1834.38	9.88	1165.13
9.89	996.947	9.89	1677.98	9.89	921.27
9.9	1305.8	9.9	1679.83	9.9	1387.08
9.91	1541	9.91	1712.89	9.91	925.928
9.92	1200.26	9.92	1177.98	9.92	1163.46
9.93	1337.21	9.93	1634.96	9.93	1200.81
9.94	1226.45	9.94	1490.78	9.94	1405.05
9.95	1340.04	9.95	1188.54	9.95	1039.33
9.96	1117.16	9.96	1506.21	9.96	1106.15
9.97	1304.28	9.97	1424.83	9.97	1180.81
9.98	1140.6	9.98	1461.01	9.98	1051.06
9.99	1161.86	9.99	1365.45	9.99	1210.65
10	1216.99	10	1378.41	10	1434.55
10.01	1470.36	10.01	1531.69	10.01	1208.4
10.02	1398.75	10.02	1447.83	10.02	1257.89
10.03	1153.32	10.03	1689.6	10.03	1177.78
10.04	892.185	10.04	1636.53	10.04	1154.56
10.05	1077.78	10.05	1478.4	10.05	1070.95
10.06	981.935	10.06	1487.98	10.06	1238.74
10.07	938.625	10.07	1626.37	10.07	1242.36
10.08	1125.54	10.08	1885.09	10.08	1262.1
10.09	1181.48	10.09	1749.12	10.09	1152.22
10.1	1110.3	10.1	1735.12	10.1	1628.02
10.11	1142.91	10.11	1438.13	10.11	1222.12
10.12	1781.72	10.12	1370.95	10.12	1204.9
10.13	1139.53	10.13	1259.32	10.13	1441.99
10.14	1121.55	10.14	1353.99	10.14	1050.41
10.15	1775.36	10.15	1477.67	10.15	1141.38
10.16	1159.93	10.16	1378.75	10.16	970.85
10.17	1213.65	10.17	1518.52	10.17	1056.01
10.18	1032.41	10.18	1526.06	10.18	1298.82
10.19	1271.05	10.19	1391.47	10.19	963.055
10.2	1402.16	10.2	1296.86	10.2	1294.3
10.21	1409.48	10.21	1337.84	10.21	1339.67
10.22	1322.11	10.22	1379.89	10.22	1281.67
10.23	1298.45	10.23	1582.8	10.23	1180.86
10.24	1451.29	10.24	1737.23	10.24	1225.98
10.25	956.355	10.25	1889.44	10.25	984.902
10.26	936.635	10.26	1644.94	10.26	1069.48
10.27	1349.38	10.27	1558.91	10.27	769.08
10.28	1590.43	10.28	1903.85	10.28	1341.76
10.29	1274.94	10.29	1594.62	10.29	1264.58
10.3	1257.59	10.3	1217.96	10.3	1048.23
10.31	1146.32	10.31	1495.61	10.31	1042.57
10.32	1304.85	10.32	1578.89	10.32	1218.12
10.33	1140.4	10.33	1362.47	10.33	1100.77
10.34	1033.01	10.34	1519.16	10.34	1019.41
10.35	1424.6	10.35	1568.56	10.35	1279.16
10.36	959.113	10.36	1476.31	10.36	1246.98
10.37	1095.49	10.37	1350.58	10.37	1233.88
10.38	1161.32	10.38	1380.68	10.38	903.135
10.39	1426.81	10.39	1330.31	10.39	996.38
10.4	1275.37	10.4	1435.38	10.4	916.183
10.41	1023.02	10.41	1324.76	10.41	1195.46
10.42	1112.77	10.42	1554.4	10.42	958.018
10.43	1192.05	10.43	1327.89	10.43	941.475
10.44	1094.35	10.44	1541	10.44	1006.85
10.45	1122.65	10.45	1661.15	10.45	1398.75
10.46	945.655	10.46	1516.83	10.46	1124.76
10.47	997.012	10.47	1717.37	10.47	1126.17
10.48	1173.44	10.48	1137.6	10.48	1283.53
10.49	1113.23	10.49	1351.59	10.49	1179.42
10.5	957.078	10.5	1236.91	10.5	1085.33
10.51	1264.75	10.51	1265.61	10.51	813.663
10.52	948.41	10.52	1302.48	10.52	1004.79
10.53	960.6	10.53	1203.92	10.53	1237.82
10.54	1222.12	10.54	1265.14	10.54	1169.73
10.55	1147.69	10.55	1380.93	10.55	1342.38
10.56	995.978	10.56	1434.01	10.56	1552.63
10.57	1360.83	10.57	1595.15	10.57	1297.47
10.58	1148.14	10.58	1533.9	10.58	1056.17
10.59	1059.04	10.59	1465.12	10.59	1158.09
10.6	1244.47	10.6	1640.14	10.6	1058.69
10.61	1193.46	10.61	1672.61	10.61	1137.29
10.62	1167.07	10.62	1588.01	10.62	1088.55
10.63	1226.57	10.63	1311.24	10.63	851.988
10.64	1311.15	10.64	950.858	10.64	1164.97
10.65	1569.85	10.65	1395.57	10.65	1420.26
10.66	1275.82	10.66	1515.01	10.66	1259.32
10.67	1243.89	10.67	1340.57	10.67	1201.13
10.68	1068.92	10.68	1223.62	10.68	1520.29
10.69	1343.13	10.69	1434.94	10.69	1147.32
10.7	1513.45	10.7	1513.22	10.7	1243
10.71	1167.38	10.71	1371.32	10.71	1127.42
10.72	967.803	10.72	1083.34	10.72	1245.19
10.73	775.685	10.73	1169.8	10.73	1449.01
10.74	885.54	10.74	1538.48	10.74	1184.51
10.75	660.638	10.75	1349.55	10.75	1437.7
10.76	1114.13	10.76	1789.62	10.76	1207.24
10.77	1123.36	10.77	1353.24	10.77	1143.13
10.78	1062.4	10.78	1642.93	10.78	1359.52
10.79	1090.02	10.79	1876.03	10.79	1103.88
10.8	1286.22	10.8	1297.21	10.8	1431.94
10.81	1306.09	10.81	1335.93	10.81	1497.22
10.82	1162.66	10.82	1443.46	10.82	1270.31
10.83	1291.07	10.83	1382.07	10.83	1196.86
10.84	685.02	10.84	1431.07	10.84	994.978
10.85	1192.89	10.85	1689.48	10.85	1036.14
10.86	1033.09	10.86	1589.04	10.86	1143.48
10.87	1102.53	10.87	1750.93	10.87	1224.99
10.88	1214.77	10.88	1481.33	10.88	1177.89
10.89	1291.48	10.89	1536.99	10.89	876.135
10.9	1115.6	10.9	1503.84	10.9	1379.65
10.91	1152.29	10.91	1666.67	10.91	1227.17
10.92	1032.63	10.92	1495.95	10.92	1078.49
10.93	975.628	10.93	1426.67	10.93	1245.96
10.94	1004.76	10.94	1446.27	10.94	1408.16
10.95	897.095	10.95	1410.11	10.95	1243.26
10.96	935.403	10.96	1515.63	10.96	1496.89
10.97	883.377	10.97	1942.78	10.97	1000.78
10.98	979.975	10.98	1504.85	10.98	1074.19
10.99	1228.83	10.99	1397.28	10.99	1278.26
11	1425.66	11	1381.27	11	1188.8
11.01	1116.07	11.01	1164.13	11.01	1203.53
11.02	1233.25	11.02	1306.03	11.02	1241.07
11.03	1305.14	11.03	1196.01	11.03	1140.74
11.04	1203.66	11.04	1347.17	11.04	1147.32
11.05	1308.34	11.05	1613.35	11.05	917.795
11.06	876.918	11.06	1382.8	11.06	1049.3
11.07	1246.77	11.07	1588.4	11.07	1277.59
11.08	1508.21	11.08	1225.88	11.08	986.46
11.09	997.113	11.09	1250.76	11.09	929.45
11.1	1028.67	11.1	1042.67	11.1	1012.5
11.11	1222.41	11.11	1215.18	11.11	1113.15
11.12	1086.03	11.12	1261.27	11.12	1057.3
11.13	1404.87	11.13	1488.14	11.13	1055.3
11.14	1310.73	11.14	1285.71	11.14	1252.29
11.15	1360.66	11.15	1475.55	11.15	922.125
11.16	1145.78	11.16	1194.59	11.16	1176.07
11.17	1495.47	11.17	1197.46	11.17	801.813
11.18	1398.93	11.18	1526.64	11.18	876.895
11.19	1072.65	11.19	1396.15	11.19	1073.65
11.2	1281.22	11.2	1312.08	11.2	993.428
11.21	1004.18	11.21	1296.62	11.21	1261.9
11.22	1198.56	11.22	1225.75	11.22	928.67
11.23	1199.05	11.23	1365.54	11.23	710.98
11.24	947.81	11.24	1180.6	11.24	1031.14
11.25	1128.35	11.25	1128.65	11.25	1323.3
11.26	1162.27	11.26	1450.16	11.26	911.805
11.27	1193.93	11.27	1231.91	11.27	1201.72
11.28	1457.86	11.28	1408.67	11.28	1283.75
11.29	1523.46	11.29	1212.22	11.29	1433.88
11.3	1078.01	11.3	1531.04	11.3	989.69
11.31	1201.19	11.31	1074.86	11.31	1268.21
11.32	1153.95	11.32	1259.55	11.32	944.63
11.33	777.212	11.33	1490.37	11.33	1080.47
11.34	1211.6	11.34	1212.87	11.34	1071.63
11.35	1165.65	11.35	1269.29	11.35	942.013
11.36	1110.6	11.36	1310.44	11.36	961.013
11.37	1397.88	11.37	1671.65	11.37	874.905
11.38	1406.95	11.38	1586.82	11.38	871.913
11.39	936.303	11.39	1216.11	11.39	1287.64
11.4	1135.82	11.4	1405.43	11.4	1033.22
11.41	1019.03	11.41	1246.87	11.41	980.813
11.42	999.498	11.42	1816.49	11.42	909.742
11.43	935.975	11.43	1557.88	11.43	996.035
11.44	910.585	11.44	1330.86	11.44	1310.13
11.45	1276.46	11.45	1367.55	11.45	1001.86
11.46	1043.74	11.46	1050.73	11.46	1097.41
11.47	1217	11.47	1522.55	11.47	1035.66
11.48	856.81	11.48	1793.41	11.48	944.67
11.49	1027.23	11.49	1195.98	11.49	1287.46
11.5	930.063	11.5	1421.34	11.5	1182.16
11.51	1081.5	11.51	1523.55	11.51	897.703
11.52	1132.82	11.52	1464.72	11.52	783.763
11.53	877.05	11.53	1486.86	11.53	1139.6
11.54	957.002	11.54	1711.63	11.54	1049.7
11.55	947.453	11.55	1373.57	11.55	1137.63
11.56	1350.83	11.56	1504.02	11.56	1024.52
11.57	1276.82	11.57	1279.02	11.57	1231.55
11.58	857.917	11.58	1446.96	11.58	1182.09
11.59	1462.4	11.59	1325.51	11.59	995.283
11.6	1421.89	11.6	1409.66	11.6	1111.12
11.61	1362.05	11.61	1312.67	11.61	666.433
11.62	1098.41	11.62	1549.5	11.62	1161.67
11.63	1512.88	11.63	1434.6	11.63	1070.62
11.64	1164.18	11.64	1369.23	11.64	1050.15
11.65	1126.01	11.65	1454.31	11.65	1192.98
11.66	1133.81	11.66	1285.62	11.66	1284.88
11.67	1283.77	11.67	1281.48	11.67	1368.43
11.68	1140.34	11.68	1218.97	11.68	1213.56
11.69	979.303	11.69	1713.68	11.69	745.16
11.7	1150.41	11.7	1397.62	11.7	973.405
11.71	1171.2	11.71	1506.36	11.71	1269.28
11.72	1017.94	11.72	1705.2	11.72	1183.08
11.73	794.07	11.73	1304.01	11.73	1201.62
11.74	1004.98	11.74	1362.09	11.74	1104.91
11.75	1175.58	11.75	1372.97	11.75	808.14
11.76	1049.19	11.76	1383.75	11.76	1008.13
11.77	975.6	11.77	1297.18	11.77	1116.94
11.78	873.898	11.78	1254.59	11.78	1108.76
11.79	1070.97	11.79	1257.09	11.79	911.37
11.8	1027.12	11.8	1439.63	11.8	999.382
11.81	961.775	11.81	1197.54	11.81	951.755
11.82	1070.45	11.82	1335.91	11.82	1111.38
11.83	946.21	11.83	1402.48	11.83	1094.73
11.84	1165.99	11.84	1252.68	11.84	695.49
11.85	1299.52	11.85	1215.48	11.85	1111.71
11.86	1022.62	11.86	1238.59	11.86	983.095
11.87	842.228	11.87	1355.85	11.87	973.527
11.88	947.43	11.88	1408.35	11.88	949.1
11.89	1337.45	11.89	1704.61	11.89	1021.21
11.9	1070.37	11.9	1955.24	11.9	902.505
11.91	1049.37	11.91	1830.32	11.91	1011.42
11.92	1418.37	11.92	1812.82	11.92	929.38
11.93	1290.51	11.93	1596.31	11.93	1075.83
11.94	888.373	11.94	875.677	11.94	811.605
11.95	1224.1	11.95	1152.4	11.95	1109.03
11.96	1123.3	11.96	818.105	11.96	927.7
11.97	1019.37	11.97	1123.31	11.97	932.845
11.98	1217.48	11.98	1121.43	11.98	1266.98
11.99	840.05	11.99	1341.92	11.99	930.372
12	1049.12	12	1291.71	12	753.92
12.01	1044.8	12.01	1366.91	12.01	930.257
12.02	909.085	12.02	1524.9	12.02	999.71
12.03	1424.59	12.03	1232.22	12.03	1263.7
12.04	1089.41	12.04	1219.02	12.04	1147.95
12.05	800.635	12.05	1061.84	12.05	907.68
12.06	788.903	12.06	1206.29	12.06	1036.87
12.07	1207.71	12.07	1255.79	12.07	1178.11
12.08	1054.01	12.08	1594.56	12.08	877.075
12.09	1378.18	12.09	1578.9	12.09	1103.96
12.1	1459	12.1	1386.13	12.1	890.058
12.11	1215.91	12.11	1551.72	12.11	1148.47
12.12	1130.2	12.12	1183.86	12.12	1288.3
12.13	1104.14	12.13	1576.39	12.13	1051.05
12.14	802.025	12.14	1442.33	12.14	1088.48
12.15	1165.34	12.15	1534.36	12.15	1208.31
12.16	1156.47	12.16	1357.9	12.16	996.942
12.17	1270.99	12.17	1022.45	12.17	1185.45
12.18	826.97	12.18	1248.06	12.18	1052.11
12.19	1138.76	12.19	1092.63	12.19	991.043
12.2	851.353	12.2	1389.42	12.2	1012.28
12.21	1185.27	12.21	1143.8	12.21	777.053
12.22	1563.04	12.22	1409.84	12.22	758.887
12.23	1051.08	12.23	1628.34	12.23	1038.78
12.24	1305.27	12.24	1277.54	12.24	752.563
12.25	899.902	12.25	1532.31	12.25	1240.55
12.26	950.72	12.26	1390.72	12.26	1165.81
12.27	964.583	12.27	1772.03	12.27	1129.16
12.28	1138.26	12.28	2053.74	12.28	1175.29
12.29	1293.07	12.29	1494.35	12.29	1159.78
12.3	1214.07	12.3	1275.5	12.3	1140.9
12.31	926.768	12.31	1202.91	12.31	1100.17
12.32	871.108	12.32	1258.15	12.32	913.165
12.33	807.955	12.33	1135.22	12.33	884.425
12.34	982.575	12.34	1111.31	12.34	762.455
12.35	902.683	12.35	1271.11	12.35	1408.86
12.36	1354.8	12.36	1227.4	12.36	886.975
12.37	1010.67	12.37	1726.17	12.37	1179.78
12.38	928.523	12.38	1421.26	12.38	1205.04
12.39	1351.61	12.39	1241.44	12.39	1035.61
12.4	1262.72	12.4	1560.6	12.4	860.14
12.41	1269.81	12.41	1092.96	12.41	966.175
12.42	749.097	12.42	1553.97	12.42	1068.55
12.43	898.503	12.43	1422.29	12.43	1175.33
12.44	998.09	12.44	1153.87	12.44	1191.12
12.45	1140.09	12.45	1312.8	12.45	1189.7
12.46	1074.82	12.46	1509.79	12.46	966.635
12.47	934.693	12.47	1062.58	12.47	1042.17
12.48	1261.36	12.48	1027.62	12.48	1086.44
12.49	1070.52	12.49	1454.53	12.49	1335.92
12.5	1176.99	12.5	1352.32	12.5	821.725
12.51	1036.46	12.51	1212.87	12.51	1033.29
12.52	1163.42	12.52	1539.53	12.52	1065.74
12.53	846.252	12.53	1462.64	12.53	1522.99
12.54	812.808	12.54	1663.64	12.54	915.288
12.55	994.03	12.55	1929.52	12.55	746.813
12.56	1042.55	12.56	1577.33	12.56	1143.38
12.57	1236.94	12.57	1459.27	12.57	1165.51
12.58	1125.52	12.58	1510.15	12.58	776.585
12.59	982.32	12.59	1224.27	12.59	1375.65
12.6	847.18	12.6	1067.51	12.6	869.243
12.61	960.105	12.61	1156.12	12.61	886.015
12.62	1025.06	12.62	1218.46	12.62	884.353
12.63	1163.69	12.63	1026.12	12.63	1123.95
12.64	949.185	12.64	1588.76	12.64	1129.15
12.65	868.94	12.65	1654.42	12.65	1104.12
12.66	853.618	12.66	1059.79	12.66	1120.71
12.67	1058.4	12.67	1329.09	12.67	937.928
12.68	1072.76	12.68	1671.36	12.68	1007.24
12.69	1110.9	12.69	1483.02	12.69	1229.43
12.7	1125.5	12.7	1164.02	12.7	1014.12
12.71	1383.73	12.71	1177.96	12.71	763.258
12.72	1107.32	12.72	1363.12	12.72	1038.32
12.73	909.98	12.73	1312.59	12.73	1333.08
12.74	1025.93	12.74	1439.86	12.74	1166.49
12.75	838.637	12.75	1147.77	12.75	1181.64
12.76	943.713	12.76	1325.57	12.76	1084.95
12.77	1008.75	12.77	1241.68	12.77	1006.43
12.78	1023.5	12.78	1316.34	12.78	1179.67
12.79	954.54	12.79	1493.95	12.79	1065.58
12.8	1071.35	12.8	1355.99	12.8	920.805
12.81	809.517	12.81	1313.92	12.81	734.87
12.82	1214.77	12.82	1196.67	12.82	960.287
12.83	1271.08	12.83	1255.68	12.83	1256.11
12.84	1135.84	12.84	1341	12.84	1483.63
12.85	900.928	12.85	1157.99	12.85	1233
12.86	984.657	12.86	1418.48	12.86	955.985
12.87	778.832	12.87	1413.38	12.87	986.188
12.88	943.923	12.88	1648.13	12.88	1070.35
12.89	1137.4	12.89	1095.42	12.89	1154.62
12.9	943.005	12.9	1513.38	12.9	831.98
12.91	1186.28	12.91	1165.1	12.91	1197.6
12.92	741.15	12.92	1623.11	12.92	823.587
12.93	864.83	12.93	1371.18	12.93	660.518
12.94	459.638	12.94	1191.06	12.94	873.24
12.95	935.16	12.95	1462.37	12.95	715.42
12.96	913.162	12.96	1321.22	12.96	909.235
12.97	795.643	12.97	1454.07	12.97	957.545
12.98	891.36	12.98	1363.71	12.98	1127.9
12.99	997.478	12.99	1025.41	12.99	1002.71
13	1043.12	13	1180.45	13	921.79
13.01	1036.45	13.01	1201.63	13.01	1049.54
13.02	1065.74	13.02	988.715	13.02	858
13.03	904.84	13.03	1070.31	13.03	922.133
13.04	810.69	13.04	1161.46	13.04	1020.3
13.05	776.3	13.05	1251.26	13.05	894.51
13.06	874.958	13.06	1475.97	13.06	841.505
13.07	1143.35	13.07	1442.72	13.07	1093.89
13.08	981.63	13.08	970.173	13.08	1243.21
13.09	793.673	13.09	1185.1	13.09	990.47
13.1	758.155	13.1	1138.72	13.1	783.068
13.11	839.723	13.11	1157.66	13.11	1240.32
13.12	869.62	13.12	1328.25	13.12	1178.56
13.13	945.73	13.13	1192.17	13.13	825.147
13.14	1282.58	13.14	1390.13	13.14	950.747
13.15	761.273	13.15	1146.49	13.15	1050.74
13.16	964.08	13.16	1247.16	13.16	1062.95
13.17	824.195	13.17	1140.62	13.17	954.257
13.18	774.645	13.18	1457.13	13.18	979.238
13.19	983.307	13.19	1566.23	13.19	962.703
13.2	915.06	13.2	1206.35	13.2	812.163
13.21	559.67	13.21	1256.59	13.21	1041.45
13.22	684.43	13.22	1493.89	13.22	783.462
13.23	1122.42	13.23	1314.63	13.23	1119.24
13.24	963.238	13.24	1184.11	13.24	958.363
13.25	1369.73	13.25	1277.78	13.25	1037.11
13.26	1257.38	13.26	1257.49	13.26	1108.48
13.27	925.933	13.27	971.29	13.27	966.595
13.28	1018.26	13.28	1230.07	13.28	1171.19
13.29	1048.38	13.29	996.908	13.29	844.193
13.3	879.213	13.3	1365.71	13.3	797.258
13.31	1022.85	13.31	1167.86	13.31	822.07
13.32	660.735	13.32	1147.78	13.32	1126.64
13.33	679.195	13.33	806.965	13.33	816.905
13.34	1102.27	13.34	1362.53	13.34	1024.02
13.35	1153.19	13.35	1296.29	13.35	896.973
13.36	1030.24	13.36	1244.19	13.36	865.965
13.37	939.095	13.37	1395.18	13.37	973.065
13.38	1001.23	13.38	1197.27	13.38	924.537
13.39	1131.98	13.39	1171.79	13.39	1002.71
13.4	874.635	13.4	1427.11	13.4	943.505
13.41	869.595	13.41	1306.23	13.41	862.728
13.42	859.103	13.42	1319.12	13.42	757.29
13.43	973.658	13.43	1321.15	13.43	1032.48
13.44	935.403	13.44	1105.58	13.44	960.117
13.45	1148.77	13.45	1072.88	13.45	982.18
13.46	1031.73	13.46	1348.29	13.46	720.78
13.47	837.24	13.47	1516.94	13.47	1141.69
13.48	995.73	13.48	1212.72	13.48	1015.6
13.49	843.908	13.49	1285.82	13.49	965.453
13.5	1001.07	13.5	1405.12	13.5	1040.8
13.51	967.178	13.51	1538.78	13.51	929.81
13.52	1005.43	13.52	1361.58	13.52	1076.63
13.53	945.658	13.53	1150.56	13.53	1216.44
13.54	1017.46	13.54	1175.63	13.54	952.515
13.55	907.733	13.55	1209.82	13.55	1200.27
13.56	911.945	13.56	1210.3	13.56	872.278
13.57	824.625	13.57	984.56	13.57	759.255
13.58	789.9	13.58	880.085	13.58	789.45
13.59	820.482	13.59	1124.57	13.59	771.325
13.6	839.108	13.6	1214.76	13.6	845.195
13.61	873.123	13.61	1307.89	13.61	870.027
13.62	938.488	13.62	1171.69	13.62	1135.42
13.63	862.433	13.63	1057.81	13.63	1040.78
13.64	1172.97	13.64	1462.97	13.64	923.195
13.65	973.395	13.65	1275.12	13.65	824.865
13.66	834.053	13.66	1540.77	13.66	900.89
13.67	624.355	13.67	1408.94	13.67	1072.82
13.68	1032.64	13.68	1357.7	13.68	931.478
13.69	1106.05	13.69	1412.04	13.69	1042.89
13.7	861.42	13.7	1309.43	13.7	825.398
13.71	932.185	13.71	1444.53	13.71	1227.85
13.72	886.34	13.72	1506.75	13.72	1097.88
13.73	958.555	13.73	1459.32	13.73	1010.5
13.74	812.578	13.74	1489.62	13.74	908.825
13.75	688.475	13.75	1226.97	13.75	894.313
13.76	1150.79	13.76	1555.89	13.76	814.415
13.77	855.568	13.77	1268.59	13.77	1012.33
13.78	1206.62	13.78	1213.42	13.78	1139.38
13.79	864.435	13.79	1227.02	13.79	1021.85
13.8	1052.14	13.8	1004.21	13.8	1152.61
13.81	1081.1	13.81	1049.11	13.81	928.38
13.82	913.328	13.82	1601.58	13.82	824.212
13.83	854.553	13.83	1203.2	13.83	955.167
13.84	670.45	13.84	1245.04	13.84	878.138
13.85	783.658	13.85	1583.74	13.85	1170.4
13.86	837.27	13.86	1181.94	13.86	1206.95
13.87	1022.74	13.87	1029.83	13.87	1085.09
13.88	940.425	13.88	1468.24	13.88	1136.71
13.89	882.058	13.89	1388.62	13.89	1382.72
13.9	974.295	13.9	1318.39	13.9	1052.31
13.91	695.565	13.91	974.338	13.91	1042.21
13.92	968.125	13.92	1202.38	13.92	761.217
13.93	953.445	13.93	1187.45	13.93	1051.77
13.94	816.142	13.94	1081.23	13.94	994.918
13.95	791.523	13.95	1110.37	13.95	1079.12
13.96	780.193	13.96	1104.72	13.96	997.875
13.97	693.133	13.97	1138.87	13.97	884.833
13.98	848.71	13.98	1831.44	13.98	1044.76
13.99	1033.91	13.99	1101.74	13.99	873.26
14	722.018	14	1422.19	14	1554.93
14.01	791.57	14.01	1167.87	14.01	1380.45
14.02	1005.02	14.02	1406.55	14.02	1140.69
14.03	1079.47	14.03	1577.52	14.03	982.853
14.04	1003.26	14.04	1230.04	14.04	795.868
14.05	1009.14	14.05	1337.66	14.05	923.747
14.06	999.33	14.06	827.51	14.06	854.622
14.07	1199.82	14.07	1036.71	14.07	912.583
14.08	926.85	14.08	1414.91	14.08	854.177
14.09	1083.78	14.09	1103.19	14.09	530.355
14.1	743.22	14.1	1125.57	14.1	958.335
14.11	939.392	14.11	1040.38	14.11	795.365
14.12	884.355	14.12	1113.8	14.12	781.508
14.13	1031.91	14.13	1004.81	14.13	907.45
14.14	720.438	14.14	1525.98	14.14	866.043
14.15	630.72	14.15	1143.24	14.15	1071.61
14.16	742.882	14.16	1181.33	14.16	805.382
14.17	946.68	14.17	903.877	14.17	821.68
14.18	1096.69	14.18	1007.99	14.18	1072.41
14.19	798.825	14.19	1167	14.19	802.365
14.2	1029.91	14.2	1369.63	14.2	929.96
14.21	937.33	14.21	1299.64	14.21	819.155
14.22	959.295	14.22	1005.84	14.22	1257.17
14.23	775.438	14.23	1318.42	14.23	1043.07
14.24	1042.65	14.24	1092.28	14.24	1059.94
14.25	1218.11	14.25	1157.88	14.25	880.45
14.26	1202.23	14.26	1452.99	14.26	1191.94
14.27	998.775	14.27	1310.08	14.27	681.24
14.28	846.48	14.28	1622.84	14.28	1029.3
14.29	806.723	14.29	1604.62	14.29	896.703
14.3	984.343	14.3	1241.67	14.3	1158.11
14.31	858.747	14.31	1483.4	14.31	960.075
14.32	965.72	14.32	1218.31	14.32	925.755
14.33	870.735	14.33	1212.12	14.33	1334.63
14.34	680.772	14.34	1543.45	14.34	964.223
14.35	833.85	14.35	1400.46	14.35	1065.01
14.36	939.01	14.36	1620.24	14.36	746.352
14.37	933.992	14.37	1412.86	14.37	986.758
14.38	824.93	14.38	1242.97	14.38	1136.81
14.39	550.127	14.39	1279.44	14.39	980.002
14.4	742.607	14.4	1472.17	14.4	993.597
14.41	1012.55	14.41	1367.22	14.41	952.117
14.42	558.857	14.42	1171.15	14.42	911.802
14.43	833.595	14.43	1461.85	14.43	1023.8
14.44	659.25	14.44	1363.54	14.44	1121.82
14.45	717.64	14.45	1222.66	14.45	1054.82
14.46	993.003	14.46	1197.66	14.46	1164.64
14.47	1121.55	14.47	1205.57	14.47	1188.96
14.48	660.19	14.48	1171.86	14.48	1133.91
14.49	877.87	14.49	1231.34	14.49	1140.01
14.5	976.648	14.5	1573.33	14.5	742.685
14.51	720.548	14.51	1375.65	14.51	814.668
14.52	975.72	14.52	1650.98	14.52	876.142
14.53	1028.6	14.53	1176.89	14.53	966.635
14.54	953.585	14.54	1344.65	14.54	793.788
14.55	963.35	14.55	1154.76	14.55	979.685
14.56	748.035	14.56	1277.08	14.56	1023
14.57	951.315	14.57	1203.37	14.57	738.678
14.58	1000.26	14.58	1231.31	14.58	883.113
14.59	1036.4	14.59	1659.57	14.59	1103.2
14.6	1110.46	14.6	1267.16	14.6	1191.31
14.61	978.82	14.61	1397.54	14.61	1044.72
14.62	754.26	14.62	1243.61	14.62	963.925
14.63	993.005	14.63	1624.82	14.63	1036.16
14.64	1031.84	14.64	1347.98	14.64	1187.13
14.65	842.9	14.65	1163.06	14.65	1016.5
14.66	1019.51	14.66	976.47	14.66	890.398
14.67	751.823	14.67	1246.34	14.67	1005.72
14.68	904.97	14.68	1202.23	14.68	886.202
14.69	1114.82	14.69	1061.64	14.69	849.18
14.7	1037.26	14.7	1252.58	14.7	997.76
14.71	740.305	14.71	1265.51	14.71	979.955
14.72	665.913	14.72	1457.12	14.72	841.493
14.73	782.165	14.73	1175.79	14.73	904.608
14.74	579.785	14.74	1437.6	14.74	1005.88
14.75	859.238	14.75	1451.99	14.75	945.315
14.76	672.413	14.76	1529.26	14.76	1069.91
14.77	906.663	14.77	1190.11	14.77	1023.96
14.78	775.303	14.78	1432.11	14.78	1042.57
14.79	1004.96	14.79	1320.83	14.79	1099.64
14.8	857.415	14.8	1278.04	14.8	1026.48
14.81	1157.09	14.81	1041.18	14.81	1184.87
14.82	894.52	14.82	1371.8	14.82	601.93
14.83	1012.38	14.83	1252.09	14.83	788.56
14.84	883.757	14.84	1322.69	14.84	1078.06
14.85	907.235	14.85	1128.78	14.85	801.27
14.86	762.357	14.86	1535.17	14.86	960.248
14.87	901.385	14.87	1227.49	14.87	997.54
14.88	988.96	14.88	993.753	14.88	840.785
14.89	1070.38	14.89	1262.56	14.89	1173.21
14.9	885.255	14.9	1125.23	14.9	1135.17
14.91	866.495	14.91	1228.38	14.91	1131.03
14.92	810.33	14.92	1182.89	14.92	1027.07
14.93	1085.86	14.93	956.21	14.93	929.71
14.94	742.99	14.94	1550.26	14.94	767.525
14.95	1014.77	14.95	1196.8	14.95	904.44
14.96	823.152	14.96	1430.36	14.96	968.995
14.97	1193.75	14.97	1465.88	14.97	950.14
14.98	866.025	14.98	1182.09	14.98	818.66
14.99	521.245	14.99	1436.75	14.99	805.94
15	751.24	15	1460.7	15	906.265
15.01	715.075	15.01	1329.61	15.01	971.08
15.02	858.403	15.02	1467.46	15.02	992.923
15.03	885.988	15.03	1237.36	15.03	1338.68
15.04	756.175	15.04	1625.36	15.04	1004.02
15.05	840.093	15.05	1729.46	15.05	885.71
15.06	777.722	15.06	1429.09	15.06	811.548
15.07	848.22	15.07	1281.59	15.07	1143.5
15.08	524.587	15.08	1402.51	15.08	799.668
15.09	637.928	15.09	1299.42	15.09	809.112
15.1	757.833	15.1	1244.82	15.1	952.095
15.11	864.552	15.11	1287.88	15.11	1255.82
15.12	834.822	15.12	1590.66	15.12	970.155
15.13	614.743	15.13	1040.96	15.13	753.92
15.14	836.678	15.14	1471.7	15.14	829.567
15.15	844.823	15.15	1486.83	15.15	1045.68
15.16	895.818	15.16	1381.84	15.16	1207.22
15.17	845.795	15.17	1375.12	15.17	894.965
15.18	851.025	15.18	1475.08	15.18	1078.54
15.19	729.16	15.19	1250.69	15.19	732.548
15.2	948.54	15.2	1335.46	15.2	831.33
15.21	825.71	15.21	1218.54	15.21	698.695
15.22	694.44	15.22	768.055	15.22	982.125
15.23	750.138	15.23	1208.33	15.23	968.778
15.24	1052.16	15.24	1376.95	15.24	1055.14
15.25	668.568	15.25	1397.24	15.25	1175.49
15.26	736.655	15.26	1251.13	15.26	969.608
15.27	782.175	15.27	1167.31	15.27	858.66
15.28	585.768	15.28	1258.55	15.28	742.678
15.29	794.637	15.29	1178.9	15.29	788.465
15.3	852.188	15.3	1203.69	15.3	817.26
15.31	565.367	15.31	1289.69	15.31	689.862
15.32	650.59	15.32	1108.04	15.32	1027.85
15.33	706.42	15.33	1336.02	15.33	995.187
15.34	849.917	15.34	1176.96	15.34	564.52
15.35	807.05	15.35	1224.77	15.35	801.505
15.36	840.853	15.36	1408.12	15.36	699.252
15.37	762.38	15.37	1380.69	15.37	751.11
15.38	1062.95	15.38	1289.66	15.38	911.848
15.39	843.493	15.39	1150.42	15.39	850.86
15.4	949.708	15.4	1676.51	15.4	1091.3
15.41	584.165	15.41	1121.78	15.41	713.935
15.42	750.03	15.42	1405.34	15.42	790.035
15.43	853.95	15.43	1337.9	15.43	1216.17
15.44	1092.04	15.44	1423.72	15.44	854.478
15.45	973.978	15.45	1124.47	15.45	830.12
15.46	712.477	15.46	1589.69	15.46	1031.54
15.47	790.34	15.47	1153.05	15.47	1283.82
15.48	820.21	15.48	1070.38	15.48	1033.15
15.49	594.472	15.49	1145.25	15.49	1177.21
15.5	515.09	15.5	1135.18	15.5	779.4
15.51	590.803	15.51	1178.92	15.51	972.48
15.52	866.377	15.52	1168.84	15.52	867.59
15.53	1193.47	15.53	1246.73	15.53	905.88
15.54	1117.77	15.54	1119.61	15.54	580.655
15.55	1096.35	15.55	1300.62	15.55	840.743
15.56	996.745	15.56	1131.8	15.56	802.775
15.57	768.18	15.57	1203.76	15.57	1009.64
15.58	1045.45	15.58	1067.98	15.58	1029.1
15.59	1066.36	15.59	1241.56	15.59	846.335
15.6	1043.18	15.6	1111.47	15.6	884.765
15.61	771.52	15.61	926.36	15.61	1117.11
15.62	523.815	15.62	1318.8	15.62	1215.87
15.63	1113.36	15.63	1369.18	15.63	923.555
15.64	805.52	15.64	1281.78	15.64	1004.55
15.65	1101.83	15.65	1492.72	15.65	1271.43
15.66	852.935	15.66	1418.74	15.66	1379.58
15.67	917.095	15.67	1390.79	15.67	823.33
15.68	772.288	15.68	1195.56	15.68	903.71
15.69	778.09	15.69	1530.79	15.69	949.033
15.7	662.688	15.7	1367.98	15.7	958.15
15.71	973.895	15.71	1471.95	15.71	855.365
15.72	750.668	15.72	1284.31	15.72	1193.78
15.73	648.83	15.73	1176.83	15.73	749.163
15.74	563.12	15.74	933.538	15.74	716.742
15.75	811.045	15.75	946.875	15.75	898.76
15.76	964.443	15.76	1266.09	15.76	884.338
15.77	919.678	15.77	1229.67	15.77	700.163
15.78	790.137	15.78	1547.99	15.78	1137.79
15.79	800.153	15.79	1104.66	15.79	947.128
15.8	653.168	15.8	1292.61	15.8	1152.75
15.81	1084.58	15.81	1167.71	15.81	784.54
15.82	850.763	15.82	1565.83	15.82	1267.92
15.83	781.42	15.83	1738.48	15.83	949.85
15.84	611.32	15.84	1167.64	15.84	780.087
15.85	746.235	15.85	1364.49	15.85	1072.84
15.86	941.375	15.86	1445.34	15.86	1214.02
15.87	939.483	15.87	1338.89	15.87	871.83
15.88	741.342	15.88	1377.91	15.88	866.89
15.89	1011.22	15.89	996.62	15.89	941.955
15.9	846.353	15.9	1126.75	15.9	952.282
15.91	957.17	15.91	1324.8	15.91	843.365
15.92	902.395	15.92	1155.82	15.92	1157.85
15.93	772.215	15.93	1342.16	15.93	974.8
15.94	768.885	15.94	1352.65	15.94	989.645
15.95	693.335	15.95	1149.13	15.95	1025.78
15.96	800.253	15.96	1623.4	15.96	777.84
15.97	653.027	15.97	1146.76	15.97	907.43
15.98	857.643	15.98	1470.46	15.98	1088.58
15.99	717.9	15.99	1530.54	15.99	921.06
16	830.673	16	1675.77	16	977.983
16.01	722.717	16.01	1148.6	16.01	890.15
16.02	591.98	16.02	1128.58	16.02	1143.44
16.03	617.558	16.03	1591.66	16.03	1046.84
16.04	777.928	16.04	1305.09	16.04	1062.65
16.05	565.85	16.05	1246.04	16.05	1366.05
16.06	911.555	16.06	1076.72	16.06	927.202
16.07	779.702	16.07	1377.24	16.07	943.785
16.08	759.847	16.08	1286.36	16.08	1074.08
16.09	869.235	16.09	1319.27	16.09	919.243
16.1	1020.55	16.1	1234.78	16.1	1146.96
16.11	835.572	16.11	1301.12	16.11	894.778
16.12	890.355	16.12	1155.19	16.12	1057.57
16.13	678.407	16.13	1179.62	16.13	904.19
16.14	782.865	16.14	1330.18	16.14	881.065
16.15	827.53	16.15	1565.9	16.15	884.57
16.16	1055.03	16.16	1611.53	16.16	785.715
16.17	817.835	16.17	1408.35	16.17	1139.51
16.18	717.548	16.18	1659.72	16.18	1213.12
16.19	751.66	16.19	1465.79	16.19	1083.64
16.2	909.11	16.2	1215.42	16.2	1002.69
16.21	914.593	16.21	1433.21	16.21	962.032
16.22	808.243	16.22	1413.67	16.22	792.887
16.23	902.468	16.23	1154.91	16.23	1269.36
16.24	968.573	16.24	1331.83	16.24	1182.4
16.25	732.33	16.25	1438.4	16.25	846.668
16.26	855.382	16.26	1163.62	16.26	1152.62
16.27	740.568	16.27	1344.89	16.27	1010.4
16.28	644.58	16.28	1303.28	16.28	820.55
16.29	829.855	16.29	994.438	16.29	839.58
16.3	770.223	16.3	1260.09	16.3	980.162
16.31	890.578	16.31	1163.09	16.31	1066.85
16.32	647.487	16.32	1079.83	16.32	796.485
16.33	750.315	16.33	1449.39	16.33	1194.26
16.34	965.788	16.34	974.02	16.34	950.478
16.35	777.47	16.35	1450.7	16.35	982.198
16.36	929.57	16.36	1212.57	16.36	1005.65
16.37	892.39	16.37	1385.13	16.37	1007.35
16.38	638.92	16.38	1302.85	16.38	1122.83
16.39	857.137	16.39	1283.4	16.39	1049.99
16.4	693.117	16.4	1087.92	16.4	1019.61
16.41	731.735	16.41	1552.58	16.41	964.473
16.42	734.462	16.42	1201.7	16.42	857.058
16.43	811.327	16.43	1464.44	16.43	1039.54
16.44	718.668	16.44	1228.24	16.44	1163.73
16.45	680.35	16.45	1216.58	16.45	687.813
16.46	768.145	16.46	1463.64	16.46	888.895
16.47	749.783	16.47	1019.72	16.47	1026.03
16.48	841.69	16.48	1308.34	16.48	817.2
16.49	853.745	16.49	1299.64	16.49	1090.43
16.5	1086.07	16.5	1344.4	16.5	1046.11
16.51	852.79	16.51	1235.91	16.51	1089.68
16.52	779.992	16.52	1406.84	16.52	834.458
16.53	599.3	16.53	1826.88	16.53	1099.94
16.54	795.252	16.54	1609.53	16.54	981.99
16.55	1065.99	16.55	1716.17	16.55	906.38
16.56	879.627	16.56	1381.85	16.56	995.395
16.57	627.175	16.57	1663.09	16.57	920.143
16.58	992.15	16.58	1697.18	16.58	1230.02
16.59	1046.01	16.59	1058.28	16.59	1241.4
16.6	1066.02	16.6	1176.68	16.6	1270.27
16.61	888.353	16.61	1025.23	16.61	1173.33
16.62	696.805	16.62	1165.87	16.62	849.97
16.63	839.733	16.63	1286.79	16.63	842.185
16.64	673.733	16.64	1558.96	16.64	804.063
16.65	825.473	16.65	980.573	16.65	1008.11
16.66	815.692	16.66	1271.44	16.66	1072.77
16.67	757.405	16.67	1448.98	16.67	794.555
16.68	646.145	16.68	1286.89	16.68	1193.39
16.69	618.525	16.69	1359.85	16.69	1062.71
16.7	854.673	16.7	1142.51	16.7	1119.33
16.71	564.025	16.71	1229.09	16.71	915.697
16.72	938.823	16.72	1323.76	16.72	840.728
16.73	966.845	16.73	1353.65	16.73	823.095
16.74	875.34	16.74	1405.64	16.74	987.775
16.75	879.41	16.75	1392.19	16.75	1069.38
16.76	892.648	16.76	1267.6	16.76	1117.87
16.77	828.46	16.77	1140.79	16.77	1060.87
16.78	849.573	16.78	1407.16	16.78	1314.95
16.79	1063.24	16.79	1240.19	16.79	1015.67
16.8	675.07	16.8	1276.96	16.8	975.035
16.81	780.975	16.81	1265.94	16.81	1206.27
16.82	686.888	16.82	1518.82	16.82	1305.9
16.83	678.078	16.83	1582.8	16.83	690.608
16.84	972.435	16.84	1391.2	16.84	1105.85
16.85	740.337	16.85	1225.49	16.85	595.722
16.86	856.838	16.86	1269.12	16.86	923
16.87	997.185	16.87	1309.6	16.87	1354.16
16.88	823.982	16.88	1256.89	16.88	1075.62
16.89	875.035	16.89	1385	16.89	968.313
16.9	687.06	16.9	1307.92	16.9	949.243
16.91	886.76	16.91	1298.42	16.91	1183.2
16.92	713.737	16.92	1071.61	16.92	1284.71
16.93	898.41	16.93	1378.02	16.93	898.767
16.94	844.733	16.94	1272.34	16.94	1108.94
16.95	933.532	16.95	1751.07	16.95	1078.17
16.96	892.408	16.96	1449.09	16.96	880.935
16.97	556.998	16.97	1447.4	16.97	858.875
16.98	725.57	16.98	1592.26	16.98	1096.65
16.99	497.068	16.99	1361.5	16.99	946.89
17	767.46	17	1436.14	17	1025.17
17.01	700.275	17.01	1264.06	17.01	1028.43
17.02	910.32	17.02	1345.32	17.02	956.09
17.03	644.725	17.03	1367.69	17.03	1103.54
17.04	906.387	17.04	1160.65	17.04	644.693
17.05	936.718	17.05	1638.58	17.05	1021.92
17.06	818.043	17.06	1674.52	17.06	984.315
17.07	859.16	17.07	1527.07	17.07	585.023
17.08	960.783	17.08	1259.13	17.08	704.22
17.09	906.542	17.09	1438.53	17.09	912.645
17.1	909.365	17.1	1784.05	17.1	1112.82
17.11	979.777	17.11	1411.32	17.11	915.162
17.12	651.097	17.12	1625.82	17.12	900.928
17.13	645.53	17.13	1049.74	17.13	886.8
17.14	618.842	17.14	1225.14	17.14	1012.13
17.15	852.743	17.15	1399.38	17.15	1095.42
17.16	827.388	17.16	1415.81	17.16	1017.55
17.17	941.595	17.17	1604.95	17.17	998.455
17.18	701.795	17.18	1722.86	17.18	1160.22
17.19	947.245	17.19	1524.39	17.19	1204.26
17.2	651.272	17.2	1453.91	17.2	890.578
17.21	915.742	17.21	1508.67	17.21	505.69
17.22	754.33	17.22	1758.42	17.22	1046.73
17.23	1045.88	17.23	1736.44	17.23	1009.17
17.24	545.52	17.24	1313.69	17.24	1056.16
17.25	892.408	17.25	1520.87	17.25	1171.1
17.26	616.962	17.26	1493.8	17.26	1352.85
17.27	614.15	17.27	1216.72	17.27	1019.33
17.28	792.582	17.28	1229.05	17.28	1113.5
17.29	813.627	17.29	1346.88	17.29	1026.78
17.3	783.053	17.3	1174.51	17.3	1184.59
17.31	644.788	17.31	1452.42	17.31	1241.99
17.32	1053.09	17.32	1646.73	17.32	866.418
17.33	751.995	17.33	1554.27	17.33	1199.24
17.34	658.725	17.34	1444.7	17.34	1055.85
17.35	921.035	17.35	1125.95	17.35	980.86
17.36	701.62	17.36	1745.33	17.36	1072.84
17.37	830.925	17.37	1336.01	17.37	1128.61
17.38	747.248	17.38	1447.93	17.38	1220.19
17.39	773.85	17.39	1634.67	17.39	1154.72
17.4	857.185	17.4	1631.58	17.4	1034.43
17.41	920.617	17.41	1357.49	17.41	954.46
17.42	1081.84	17.42	1341.63	17.42	987.203
17.43	858.395	17.43	1622.93	17.43	1184.33
17.44	1303.8	17.44	1384.46	17.44	1292.41
17.45	843.065	17.45	1414.26	17.45	1125.26
17.46	834.895	17.46	1429.56	17.46	1208.6
17.47	679.625	17.47	1798.64	17.47	1198.19
17.48	673.195	17.48	1772.82	17.48	1245.95
17.49	901.52	17.49	1197.55	17.49	1072.32
17.5	1026.31	17.5	1262.6	17.5	1317.16
17.51	1023.26	17.51	1473.1	17.51	1519.67
17.52	1227.67	17.52	1167.77	17.52	1217.82
17.53	1265.41	17.53	1299.71	17.53	1039.56
17.54	843.983	17.54	1360.85	17.54	1016.16
17.55	904.81	17.55	1536.93	17.55	1039.03
17.56	924.343	17.56	1684.68	17.56	1184.39
17.57	847.17	17.57	1373.38	17.57	1121.52
17.58	1009.96	17.58	1223.19	17.58	1069.92
17.59	1282.2	17.59	1076.65	17.59	1274.48
17.6	778.93	17.6	1280.52	17.6	1305.63
17.61	968.7	17.61	1767.75	17.61	1052.38
17.62	953.145	17.62	1469.17	17.62	1059.75
17.63	904.665	17.63	1645.64	17.63	1209.78
17.64	947.34	17.64	1580.94	17.64	902.95
17.65	681.915	17.65	1501.75	17.65	975.435
17.66	1043.81	17.66	1112.31	17.66	987.14
17.67	709.875	17.67	1574.34	17.67	728.03
17.68	922.385	17.68	1619.76	17.68	874.47
17.69	610.44	17.69	1638.41	17.69	1198.28
17.7	958.983	17.7	1389.21	17.7	1181.44
17.71	772.652	17.71	1365.96	17.71	864.815
17.72	867.948	17.72	1438.13	17.72	1274.69
17.73	650.467	17.73	1279.65	17.73	1125.09
17.74	706.408	17.74	1660.61	17.74	798.788
17.75	753.77	17.75	1328.67	17.75	1297.62
17.76	1019.24	17.76	1268.39	17.76	902.003
17.77	641.068	17.77	1443.45	17.77	819.373
17.78	489.523	17.78	1394.16	17.78	1228.56
17.79	692.66	17.79	1171.1	17.79	1059.51
17.8	850.338	17.8	1419.6	17.8	1060.67
17.81	964.015	17.81	1166.84	17.81	964.305
17.82	626.457	17.82	1414.02	17.82	775.605
17.83	974.258	17.83	1511.25	17.83	1238.48
17.84	917.365	17.84	1566.52	17.84	1174.54
17.85	632.487	17.85	1350.24	17.85	1332.06
17.86	1011.16	17.86	1458.46	17.86	1116.46
17.87	832.592	17.87	1227.14	17.87	783.255
17.88	675.242	17.88	1500.34	17.88	1120.7
17.89	843.963	17.89	1531.36	17.89	804.345
17.9	932.11	17.9	1377.69	17.9	979.115
17.91	1074.96	17.91	1230.37	17.91	1030.55
17.92	660.253	17.92	1409.62	17.92	1174.76
17.93	971.358	17.93	1337.65	17.93	1005.79
17.94	673.408	17.94	1375.55	17.94	1005.7
17.95	690.62	17.95	1046.69	17.95	972.963
17.96	758.053	17.96	1182.59	17.96	1063.61
17.97	779	17.97	1348.18	17.97	1178.4
17.98	806.818	17.98	1068.25	17.98	1218.34
17.99	584.325	17.99	1170.72	17.99	794.505
18	939.9	18	1175.98	18	969.343
18.01	898.355	18.01	1017.39	18.01	1135.42
18.02	931.063	18.02	1472.46	18.02	1122.3
18.03	653.64	18.03	1720.22	18.03	1293
18.04	564.353	18.04	1657.08	18.04	710.595
18.05	725.012	18.05	1228.17	18.05	1233.56
18.06	942.34	18.06	1455.49	18.06	735.21
18.07	1008.38	18.07	1519.74	18.07	1034.06
18.08	1148.78	18.08	1730.72	18.08	993.538
18.09	921.683	18.09	1660.34	18.09	998.295
18.1	1002.66	18.1	1681.63	18.1	1074.12
18.11	876.248	18.11	1262.96	18.11	1040.37
18.12	819.56	18.12	1969.58	18.12	1055.36
18.13	538.92	18.13	1400.91	18.13	1322.09
18.14	946.833	18.14	1435.49	18.14	1077.39
18.15	821.325	18.15	1284.82	18.15	1094.94
18.16	788.413	18.16	1283.08	18.16	1120.5
18.17	960.36	18.17	1456.06	18.17	1252.81
18.18	819.697	18.18	1538.9	18.18	1156.8
18.19	1033.44	18.19	1837.95	18.19	1035.2
18.2	800.438	18.2	1461.79	18.2	948.195
18.21	881.57	18.21	1297.11	18.21	1042.64
18.22	897.838	18.22	1655.42	18.22	1207.12
18.23	650.293	18.23	1479.33	18.23	908.488
18.24	669.665	18.24	1353.62	18.24	927.915
18.25	968.343	18.25	1835.96	18.25	1010.49
18.26	837.38	18.26	1245.7	18.26	1247.44
18.27	1001.58	18.27	1374.35	18.27	1058.76
18.28	926.925	18.28	1328.93	18.28	1095.82
18.29	766.25	18.29	1256.36	18.29	1048.36
18.3	770.763	18.3	1691.45	18.3	1043.94
18.31	1082.82	18.31	1043.73	18.31	1040.11
18.32	885.03	18.32	1621.75	18.32	1135.87
18.33	748.592	18.33	1209.28	18.33	1029.21
18.34	833.935	18.34	1517.35	18.34	863.535
18.35	768.882	18.35	1695.38	18.35	1012.95
18.36	772.12	18.36	1531.08	18.36	784.207
18.37	684.905	18.37	1405.66	18.37	916.578
18.38	809.74	18.38	1628.5	18.38	593.337
18.39	899.33	18.39	1930.27	18.39	1023.19
18.4	497.042	18.4	1769.87	18.4	1016.99
18.41	551.135	18.41	1670.31	18.41	1185.38
18.42	684.808	18.42	1584.2	18.42	1046.57
18.43	909.453	18.43	1367.25	18.43	1113.46
18.44	872.808	18.44	1455.75	18.44	1231.84
18.45	911.523	18.45	1566.42	18.45	833.798
18.46	682.533	18.46	1507.22	18.46	774.735
18.47	606.535	18.47	1528.03	18.47	913.903
18.48	706.735	18.48	1642.63	18.48	1471.21
18.49	677.203	18.49	1539.37	18.49	950.96
18.5	670.38	18.5	1478.86	18.5	1161.72
18.51	646.418	18.51	1706.57	18.51	1229.38
18.52	883.548	18.52	1447.93	18.52	1261.69
18.53	858.083	18.53	2021.97	18.53	1215.15
18.54	863.65	18.54	2055.68	18.54	963.015
18.55	863.95	18.55	1657.29	18.55	1339.15
18.56	921.825	18.56	1689.69	18.56	856.27
18.57	817.58	18.57	1809.55	18.57	1072.18
18.58	704.93	18.58	1723.32	18.58	1197.52
18.59	835.052	18.59	1543.97	18.59	1065.29
18.6	985.72	18.6	1540.66	18.6	879.267
18.61	652.647	18.61	1721.17	18.61	887.412
18.62	955.025	18.62	1361.89	18.62	1027.7
18.63	632.425	18.63	1489.41	18.63	921.073
18.64	806.345	18.64	1471.82	18.64	1059.16
18.65	715.262	18.65	1492.07	18.65	906.428
18.66	741.763	18.66	1251.13	18.66	1201.83
18.67	707.137	18.67	1494.45	18.67	1091.08
18.68	797.753	18.68	1698.43	18.68	1107.11
18.69	823.592	18.69	1527.46	18.69	1056.15
18.7	948.99	18.7	1571.88	18.7	1116.98
18.71	931.638	18.71	1917.67	18.71	1000.75
18.72	933.015	18.72	1674.17	18.72	1486.49
18.73	532.168	18.73	1308.37	18.73	749.145
18.74	890.228	18.74	1924.97	18.74	1048.75
18.75	549.383	18.75	1855.86	18.75	1064.08
18.76	742.425	18.76	1744.3	18.76	1286.29
18.77	855.775	18.77	1759.8	18.77	1065.24
18.78	638.968	18.78	1668.68	18.78	877.875
18.79	1007.72	18.79	1982.71	18.79	1069.43
18.8	810.477	18.8	1645.28	18.8	1122.89
18.81	632.732	18.81	1659.98	18.81	956.01
18.82	895.632	18.82	1645.18	18.82	1243.34
18.83	658.568	18.83	1574.31	18.83	1015.06
18.84	662.825	18.84	1693.03	18.84	1083.36
18.85	867.725	18.85	1726.27	18.85	934.76
18.86	865.268	18.86	1367.29	18.86	866.363
18.87	788.415	18.87	1704.42	18.87	941.098
18.88	581.72	18.88	1782.43	18.88	1009.55
18.89	683.832	18.89	1672.93	18.89	916.145
18.9	668.88	18.9	1570.63	18.9	1039.25
18.91	632.925	18.91	1687.27	18.91	934.013
18.92	794.262	18.92	1906.89	18.92	1219.12
18.93	801.965	18.93	1683.21	18.93	1190.82
18.94	756.385	18.94	1432.36	18.94	882.058
18.95	710.903	18.95	1468.34	18.95	1075.68
18.96	714.615	18.96	1502.17	18.96	1046.9
18.97	728.592	18.97	1460.8	18.97	890.22
18.98	694.52	18.98	1827.9	18.98	1211.29
18.99	899.205	18.99	1701.23	18.99	837.007
19	1054.46	19	1690.49	19	871.715
19.01	614.975	19.01	1546.51	19.01	983.085
19.02	606.51	19.02	1726.8	19.02	825.505
19.03	721.117	19.03	1786.18	19.03	996.163
19.04	827.73	19.04	1411.44	19.04	1404.77
19.05	718.308	19.05	1481.03	19.05	932.933
19.06	850.603	19.06	2204.48	19.06	1048.87
19.07	738.568	19.07	1872.24	19.07	1140.35
19.08	827.975	19.08	1569.78	19.08	1040.73
19.09	974.018	19.09	1761.88	19.09	1057.49
19.1	849.46	19.1	1800.89	19.1	1310.16
19.11	710.68	19.11	1653.02	19.11	1236.74
19.12	852.435	19.12	2064.76	19.12	996.91
19.13	1110.71	19.13	1926.97	19.13	970.355
19.14	740.698	19.14	1215.43	19.14	1330.08
19.15	909.428	19.15	1970.92	19.15	925.848
19.16	1080.95	19.16	1643.19	19.16	963.65
19.17	997.375	19.17	1705.42	19.17	1223.05
19.18	702.49	19.18	1796.55	19.18	1175.87
19.19	868.282	19.19	1528.84	19.19	1197.17
19.2	760.52	19.2	1612.46	19.2	1159.71
19.21	792.23	19.21	1384.17	19.21	971.75
19.22	665.37	19.22	1559.45	19.22	1012.82
19.23	823.05	19.23	1746.85	19.23	1124.36
19.24	588.58	19.24	1584.45	19.24	1058.91
19.25	903.925	19.25	1572.92	19.25	1164.69
19.26	763.168	19.26	1668.57	19.26	1301
19.27	760.358	19.27	1582.08	19.27	1092.68
19.28	780.695	19.28	1724.49	19.28	912.84
19.29	1153.98	19.29	2050.79	19.29	1170.46
19.3	866.025	19.3	1810.2	19.3	1090.74
19.31	940.055	19.31	1867.34	19.31	1273.94
19.32	990.58	19.32	1863.77	19.32	1247.07
19.33	816.377	19.33	1621.72	19.33	1046.66
19.34	669.957	19.34	1545.78	19.34	979.983
19.35	692.6	19.35	1902.97	19.35	1323.19
19.36	764.005	19.36	1490.95	19.36	1008.05
19.37	628.37	19.37	1669.97	19.37	978.622
19.38	599.897	19.38	1920.29	19.38	1078.4
19.39	644.548	19.39	1124.82	19.39	995.563
19.4	495.357	19.4	1567.97	19.4	1208.9
19.41	886.047	19.41	2150.82	19.41	939.085
19.42	762.887	19.42	1818.85	19.42	919.743
19.43	540.925	19.43	1644.09	19.43	841.25
19.44	799.082	19.44	1544.65	19.44	924.245
19.45	665.878	19.45	1337.78	19.45	1361.5
19.46	782.438	19.46	1850.69	19.46	1340.57
19.47	699.335	19.47	1994.91	19.47	1099.55
19.48	863.28	19.48	1564.11	19.48	879.785
19.49	601.325	19.49	1704.52	19.49	1131.13
19.5	938.688	19.5	1661.8	19.5	994.05
19.51	784.668	19.51	1548.62	19.51	1116.17
19.52	937.59	19.52	1659.98	19.52	1200.73
19.53	763.25	19.53	1595.14	19.53	975.367
19.54	719.87	19.54	1689.2	19.54	1106.93
19.55	787.768	19.55	1428.3	19.55	996.1
19.56	690.348	19.56	1437.21	19.56	1236.48
19.57	896.397	19.57	1173.45	19.57	1305.77
19.58	753.41	19.58	1484.48	19.58	1161.29
19.59	781.018	19.59	1614.1	19.59	1088.94
19.6	906.558	19.6	1554.82	19.6	1086.24
19.61	950.318	19.61	1581.3	19.61	1139.47
19.62	570.22	19.62	1956.74	19.62	1010.28
19.63	628.42	19.63	2053.23	19.63	997.983
19.64	636.343	19.64	1689.35	19.64	810.838
19.65	930.813	19.65	1982.86	19.65	963.428
19.66	757.365	19.66	1582.57	19.66	942.672
19.67	809.25	19.67	1404.79	19.67	968.34
19.68	717.015	19.68	1400.5	19.68	1286.45
19.69	607.02	19.69	1674.46	19.69	929.572
19.7	807.655	19.7	1616.93	19.7	1343.31
19.71	822.963	19.71	1561.8	19.71	1134.92
19.72	897.96	19.72	1459.45	19.72	1139.57
19.73	686.357	19.73	1883.67	19.73	1244.98
19.74	1018.6	19.74	1587.74	19.74	1174.49
19.75	921.345	19.75	1754.59	19.75	1032.58
19.76	961.353	19.76	1570.13	19.76	831.665
19.77	692.593	19.77	1530.03	19.77	1141.96
19.78	868.393	19.78	1806.31	19.78	911.603
19.79	752.972	19.79	1595.89	19.79	1066.39
19.8	1117.82	19.8	1881.14	19.8	1443.34
19.81	869.815	19.81	1703.65	19.81	842.968
19.82	845.225	19.82	1486.63	19.82	960.798
19.83	947.083	19.83	1574.86	19.83	994.595
19.84	777.71	19.84	1417.32	19.84	1008.26
19.85	867.868	19.85	1521.55	19.85	912.148
19.86	922.24	19.86	1475.5	19.86	1078.98
19.87	1053.07	19.87	2084.69	19.87	990.715
19.88	878.165	19.88	1387.8	19.88	1147
19.89	1116.41	19.89	1817.08	19.89	1300.47
19.9	783.988	19.9	1632.86	19.9	1183.62
19.91	856.283	19.91	1641.2	19.91	1429.88
19.92	752.757	19.92	1609.28	19.92	1023.59
19.93	808.76	19.93	1868.08	19.93	991.583
19.94	742.3	19.94	1729.39	19.94	1073
19.95	892.608	19.95	1473.4	19.95	1048.89
19.96	811.035	19.96	1403.48	19.96	773.823
19.97	629.93	19.97	1632.68	19.97	1285.35
19.98	645.457	19.98	1996.36	19.98	947.335
19.99	722.717	19.99	1666.94	19.99	963.66
20	725.108	20	1476.07	20	1113.35
20.01	601.525	20.01	1692.99	20.01	883.71
20.02	662.808	20.02	1738.89	20.02	1082.67
20.03	860.36	20.03	1603.08	20.03	757.763
20.04	855.193	20.04	1597.96	20.04	831.713
20.05	729.475	20.05	1436.37	20.05	1050.71
20.06	781.48	20.06	1743.38	20.06	1400.44
20.07	845.32	20.07	1649.59	20.07	972.338
20.08	712.938	20.08	1784.46	20.08	1159.05
20.09	925.435	20.09	1816.33	20.09	959.983
20.1	911.485	20.1	1889.02	20.1	1118.32
20.11	885.163	20.11	1390.79	20.11	939.382
20.12	885.763	20.12	1518.99	20.12	1013.74
20.13	795.835	20.13	1959.97	20.13	1120.01
20.14	909.04	20.14	1706.56	20.14	1164.36
20.15	890.408	20.15	1560.65	20.15	965.178
20.16	702.425	20.16	1867.89	20.16	1303.44
20.17	590.928	20.17	2224.93	20.17	1067.84
20.18	622.215	20.18	2073.8	20.18	898.945
20.19	1101.79	20.19	2264.69	20.19	943.262
20.2	1048.45	20.2	2246.36	20.2	1021.34
20.21	1012.25	20.21	2042.99	20.21	1155.81
20.22	1024.86	20.22	2055.55	20.22	1269.92
20.23	713.045	20.23	2259.91	20.23	941.405
20.24	980.135	20.24	1924.94	20.24	915.75
20.25	948.485	20.25	1664.4	20.25	858.14
20.26	733.71	20.26	1795.14	20.26	793.815
20.27	946.37	20.27	1822.75	20.27	1196.59
20.28	1028.86	20.28	1696.75	20.28	965.85
20.29	767.58	20.29	1618.76	20.29	988.56
20.3	929.165	20.3	1963.91	20.3	951.305
20.31	972.29	20.31	1580.16	20.31	1399.25
20.32	836.127	20.32	1766.23	20.32	833.457
20.33	755.398	20.33	1759.95	20.33	921.88
20.34	813.835	20.34	2030.62	20.34	1063.52
20.35	820.465	20.35	1805.48	20.35	1203.67
20.36	788.378	20.36	2267.06	20.36	861.38
20.37	844.655	20.37	1946.46	20.37	1052.8
20.38	882.705	20.38	1678.22	20.38	870.88
20.39	1190.84	20.39	1669.5	20.39	950.805
20.4	778.045	20.4	1813.74	20.4	1209.9
20.41	1058.8	20.41	1923.06	20.41	810.253
20.42	1013.59	20.42	1969.58	20.42	1122.49
20.43	1228.49	20.43	1692.38	20.43	853.685
20.44	975.48	20.44	1903.35	20.44	949.54
20.45	882.503	20.45	1672.91	20.45	1047.44
20.46	1008.89	20.46	1649.69	20.46	1166.11
20.47	721.305	20.47	1574.06	20.47	1051.2
20.48	1059.04	20.48	1620.11	20.48	860.915
20.49	969.39	20.49	1759.94	20.49	1256.41
20.5	1037.56	20.5	1881.44	20.5	1002.62
20.51	1091.87	20.51	1736.7	20.51	1164.31
20.52	994.463	20.52	1844.35	20.52	1299.2
20.53	932.995	20.53	1641.45	20.53	1452.02
20.54	1014.19	20.54	1507.14	20.54	1165.09
20.55	968.923	20.55	1799.92	20.55	977.47
20.56	733.863	20.56	1750.16	20.56	1446.76
20.57	651.847	20.57	1754.3	20.57	970.433
20.58	1027.41	20.58	1731.11	20.58	1146.84
20.59	755.143	20.59	1698.18	20.59	980.335
20.6	948.425	20.6	1638.97	20.6	1162.57
20.61	899.15	20.61	1812.18	20.61	1230.81
20.62	1028.16	20.62	1934.36	20.62	1426.04
20.63	796.357	20.63	1940.71	20.63	862.247
20.64	1092.07	20.64	1890.28	20.64	1213.29
20.65	1115.54	20.65	2225.02	20.65	1249.75
20.66	1183.23	20.66	1593.76	20.66	1450.88
20.67	911.027	20.67	2176.27	20.67	1019.64
20.68	1151.02	20.68	1984.63	20.68	892.473
20.69	1103.47	20.69	1725.17	20.69	1254.03
20.7	702.097	20.7	2212.36	20.7	1153.82
20.71	865.235	20.71	1844.16	20.71	1198.36
20.72	1015.96	20.72	2056.34	20.72	1183.97
20.73	881.408	20.73	2132.12	20.73	1351.39
20.74	1093.27	20.74	2047.95	20.74	1350.84
20.75	930.84	20.75	1863.17	20.75	1358.89
20.76	1093.91	20.76	1891.08	20.76	927.125
20.77	1081.87	20.77	1593.3	20.77	687.865
20.78	923.115	20.78	2040.34	20.78	1328.49
20.79	867.258	20.79	2194.43	20.79	1156.73
20.8	902.53	20.8	1995.48	20.8	1254.41
20.81	934.993	20.81	1773.37	20.81	1372.25
20.82	1049.85	20.82	1978.68	20.82	1285.23
20.83	1046.57	20.83	1983.94	20.83	1100.08
20.84	1189.89	20.84	1743.27	20.84	1339.35
20.85	954.83	20.85	1849.47	20.85	1078.47
20.86	1185.59	20.86	2110.77	20.86	1526.76
20.87	1076.99	20.87	1903.19	20.87	1149.41
20.88	1084.23	20.88	1959.95	20.88	1352.41
20.89	1153.81	20.89	1850.07	20.89	1135.97
20.9	1175.99	20.9	2080.66	20.9	1228.98
20.91	1145.03	20.91	1895.4	20.91	1027.87
20.92	1082.35	20.92	1701.39	20.92	1063.45
20.93	1189.31	20.93	1974.62	20.93	888.002
20.94	669.238	20.94	2177.89	20.94	1438.42
20.95	1192.51	20.95	1943.4	20.95	1244.48
20.96	1304.72	20.96	2104.3	20.96	1279.53
20.97	1195.31	20.97	1991.73	20.97	1328.15
20.98	1275.19	20.98	1906.97	20.98	1478.77
20.99	1160.23	20.99	1995.96	20.99	1232.13
21	1222.03	21	1679.1	21	1288.37
21.01	1498.56	21.01	1921.62	21.01	1181.88
21.02	1160.25	21.02	2160.09	21.02	1358.08
21.03	1411.65	21.03	1971.09	21.03	1062.2
21.04	1632.31	21.04	1701.27	21.04	1421.73
21.05	1462.23	21.05	2020.15	21.05	1185.91
21.06	1528.49	21.06	1699.79	21.06	1196.81
21.07	1474.14	21.07	1723.55	21.07	1405.03
21.08	1295.6	21.08	2032.71	21.08	1287.09
21.09	1149.62	21.09	2197.14	21.09	1516.12
21.1	1550.76	21.1	2294.04	21.1	1118
21.11	1529.64	21.11	2026.64	21.11	1323.72
21.12	1733.9	21.12	2217.07	21.12	1344.35
21.13	1845.68	21.13	2157.14	21.13	1266.12
21.14	1262.23	21.14	2086.06	21.14	1292.23
21.15	1653.03	21.15	2636.35	21.15	1186.66
21.16	1189.95	21.16	2335.22	21.16	1106.02
21.17	1439.36	21.17	2210.77	21.17	1407.36
21.18	1850.44	21.18	2159.67	21.18	1551.86
21.19	1656.08	21.19	1968.81	21.19	1234.46
21.2	2174.3	21.2	1912.45	21.2	1457.92
21.21	1809.64	21.21	1980.09	21.21	1346.29
21.22	1704.06	21.22	2111.64	21.22	1758.08
21.23	1525.06	21.23	2184.13	21.23	1263.86
21.24	1636.78	21.24	2383.98	21.24	1450.75
21.25	2041.24	21.25	2087.47	21.25	1673.89
21.26	1367.46	21.26	2022.34	21.26	1545.54
21.27	1914.53	21.27	2462.99	21.27	1682.59
21.28	2021.01	21.28	1970.12	21.28	1089.14
21.29	2243.38	21.29	2949.6	21.29	1678.72
21.3	2352.67	21.3	2183.32	21.3	1711.47
21.31	2048.99	21.31	2241.57	21.31	1634.94
21.32	2112.12	21.32	2123.47	21.32	1372.88
21.33	2179.92	21.33	2131.65	21.33	1776.94
21.34	2236.28	21.34	2309.43	21.34	2338.12
21.35	2262.38	21.35	2081.08	21.35	1958.78
21.36	2278.47	21.36	1831.17	21.36	1990.92
21.37	2356.31	21.37	2110.1	21.37	1982.56
21.38	2158.12	21.38	2662.51	21.38	1891.42
21.39	2717.2	21.39	2163.82	21.39	1824.99
21.4	2519.22	21.4	2750.11	21.4	2172.63
21.41	1936.25	21.41	2179.58	21.41	2289.43
21.42	2418.55	21.42	1927.6	21.42	2188.1
21.43	2281.9	21.43	2866.72	21.43	2412.25
21.44	2469.13	21.44	3053.71	21.44	2461.89
21.45	2313.02	21.45	2534.38	21.45	2651.49
21.46	2212.97	21.46	2798.91	21.46	2950.36
21.47	2539.14	21.47	2507.84	21.47	3256.84
21.48	2525.4	21.48	2547.85	21.48	3717.83
21.49	2861.09	21.49	2356.19	21.49	4153.09
21.5	2196.03	21.5	2670.14	21.5	3556.55
21.51	2270.91	21.51	2608.24	21.51	4394.41
21.52	2748.8	21.52	2083.12	21.52	3808.55
21.53	2806.68	21.53	2185.3	21.53	3300.75
21.54	2472.04	21.54	2588.8	21.54	3396.99
21.55	2383.81	21.55	2628.64	21.55	3538.69
21.56	2068.01	21.56	2479.3	21.56	2942.16
21.57	2403.69	21.57	2203.26	21.57	3154.39
21.58	2379.57	21.58	2385.85	21.58	2974.97
21.59	1834.81	21.59	2431.31	21.59	2450.22
21.6	2175.75	21.6	2534.39	21.6	2601.91
21.61	2083.95	21.61	2032.87	21.61	3008.72
21.62	2030.23	21.62	2245.6	21.62	2270.86
21.63	1980.3	21.63	2410.08	21.63	2891.17
21.64	1745.38	21.64	2697.06	21.64	2359.18
21.65	1817.65	21.65	2437.24	21.65	2184.91
21.66	1874.93	21.66	2539.39	21.66	1803.05
21.67	2296.56	21.67	2274.97	21.67	1966.41
21.68	2265.96	21.68	2804.81	21.68	1934.24
21.69	1784.44	21.69	1924.82	21.69	1324.47
21.7	1503.67	21.7	2043.13	21.7	1540.75
21.71	1700.39	21.71	2209.72	21.71	1642.63
21.72	1434.95	21.72	2282.58	21.72	1602.87
21.73	1803.12	21.73	1989.68	21.73	1448.7
21.74	1491.44	21.74	2494.55	21.74	1273.12
21.75	1674.54	21.75	2274.91	21.75	1945.27
21.76	1943.84	21.76	2481.64	21.76	1331.63
21.77	2226.67	21.77	2196.64	21.77	1771.12
21.78	1940.63	21.78	2209.12	21.78	1604.69
21.79	1525.15	21.79	2113.28	21.79	1691.36
21.8	1632.65	21.8	2262.64	21.8	1638.76
21.81	1193.36	21.81	2379.43	21.81	2109.56
21.82	1322.33	21.82	1953.95	21.82	1174.8
21.83	1493.01	21.83	2400.82	21.83	1273.11
21.84	1094.97	21.84	2106.45	21.84	1003.26
21.85	1543.9	21.85	1918.31	21.85	1465.32
21.86	1239.11	21.86	2533.49	21.86	1341.54
21.87	1551.16	21.87	2127.86	21.87	1476.62
21.88	1592.86	21.88	2143.82	21.88	1274.54
21.89	1226.56	21.89	2430.14	21.89	1085.74
21.9	1210.55	21.9	2364.4	21.9	1437.63
21.91	1358.94	21.91	2403.38	21.91	1630.24
21.92	1229.16	21.92	2254.11	21.92	1333.12
21.93	1153.12	21.93	2060.11	21.93	1194.92
21.94	1067.23	21.94	2092.93	21.94	1339.94
21.95	1008.9	21.95	1864.09	21.95	1417.88
21.96	1206.29	21.96	1814.53	21.96	1435.5
21.97	1122.77	21.97	1842.73	21.97	1105.11
21.98	1182.93	21.98	1933.75	21.98	1138.79
21.99	1371.59	21.99	2307.77	21.99	1160.21
22	1287.33	22	1803.73	22	1641.09
22.01	1122.17	22.01	1746.94	22.01	1302.29
22.02	1064.81	22.02	2085.48	22.02	887.75
22.03	701.835	22.03	1909.06	22.03	1188.78
22.04	1259.46	22.04	1781.86	22.04	1170.37
22.05	801.295	22.05	1816.68	22.05	1108.94
22.06	905.455	22.06	1791.06	22.06	1333
22.07	1160.33	22.07	2284.27	22.07	1162.52
22.08	1157.83	22.08	2113.99	22.08	772.725
22.09	901.63	22.09	1763.6	22.09	1142.87
22.1	1243.12	22.1	1839.74	22.1	1160.52
22.11	1091.47	22.11	1814.63	22.11	1137.87
22.12	1066.38	22.12	2224.93	22.12	921.505
22.13	988.278	22.13	2039.97	22.13	1138.64
22.14	1256.48	22.14	1901.83	22.14	1101.32
22.15	1193.28	22.15	2274.35	22.15	982.155
22.16	934.195	22.16	1900.77	22.16	1353.27
22.17	910.66	22.17	1988.02	22.17	1393.36
22.18	933.287	22.18	1937.67	22.18	1729.9
22.19	1044.56	22.19	2056	22.19	1190.91
22.2	836.432	22.2	2309.72	22.2	1153.63
22.21	856.348	22.21	2060.64	22.21	1271.51
22.22	866.698	22.22	2311.32	22.22	1477.81
22.23	907.805	22.23	2539.05	22.23	1482.12
22.24	1010.85	22.24	1983.91	22.24	1200.91
22.25	870.078	22.25	1919.3	22.25	1349.57
22.26	632.775	22.26	2018.84	22.26	831.268
22.27	794.87	22.27	2122.8	22.27	1265.53
22.28	957.468	22.28	1880.91	22.28	1323.72
22.29	808.558	22.29	1771.46	22.29	1351.68
22.3	767.75	22.3	2074.88	22.3	1344.48
22.31	1080.93	22.31	1919.52	22.31	1063.55
22.32	773.637	22.32	2256.89	22.32	1020.17
22.33	710.773	22.33	2113.75	22.33	1334.71
22.34	573.95	22.34	1751.97	22.34	1027.77
22.35	729.612	22.35	1814.55	22.35	1099.5
22.36	817.98	22.36	1579.1	22.36	683.195
22.37	702.597	22.37	1952.43	22.37	853.325
22.38	1102.12	22.38	2068.74	22.38	1230.28
22.39	1052.84	22.39	2051.57	22.39	893.052
22.4	789.278	22.4	1931.4	22.4	1042.44
22.41	1084.51	22.41	1908.69	22.41	883.248
22.42	1129.38	22.42	1998.54	22.42	1002.93
22.43	1087.42	22.43	1822.62	22.43	982.678
22.44	978.96	22.44	1908.94	22.44	878.813
22.45	904.795	22.45	2153.34	22.45	1074.06
22.46	848.135	22.46	1961.9	22.46	1007.82
22.47	835.18	22.47	2408.36	22.47	853.965
22.48	695.11	22.48	2073.18	22.48	1089.14
22.49	729.57	22.49	1780.58	22.49	1040.37
22.5	608.105	22.5	1942.23	22.5	945.32
22.51	699.273	22.51	1980.1	22.51	1237.62
22.52	742.798	22.52	1668.9	22.52	1320.71
22.53	840.198	22.53	2190.68	22.53	1210.82
22.54	519.903	22.54	1889.45	22.54	996.928
22.55	883.52	22.55	2073.55	22.55	1051.23
22.56	1017.93	22.56	1929.94	22.56	1078.46
22.57	741.71	22.57	1941.25	22.57	993.738
22.58	996.99	22.58	1936.13	22.58	1099.68
22.59	793.707	22.59	2066.12	22.59	1321.86
22.6	959.24	22.6	2058.71	22.6	835.702
22.61	1265.53	22.61	1964.69	22.61	986.497
22.62	1055.68	22.62	2122.15	22.62	905.063
22.63	843.52	22.63	2222.36	22.63	1107.69
22.64	888.358	22.64	1674.09	22.64	1547.21
22.65	913.617	22.65	1906.96	22.65	1156.4
22.66	832.425	22.66	1786.04	22.66	1264.18
22.67	728.765	22.67	2009.62	22.67	1426.24
22.68	907.527	22.68	1913.88	22.68	1024.98
22.69	823.863	22.69	1960.18	22.69	977.495
22.7	818.347	22.7	2026.29	22.7	1224.04
22.71	736.252	22.71	2352.85	22.71	890.873
22.72	846.09	22.72	1992.29	22.72	1062.47
22.73	504.703	22.73	1739.18	22.73	830.035
22.74	890.72	22.74	1827.06	22.74	903.818
22.75	886.27	22.75	1981.11	22.75	1013.22
22.76	809.263	22.76	2051.84	22.76	957.96
22.77	824.8	22.77	2213.09	22.77	994.83
22.78	1207.53	22.78	1972.69	22.78	1043.89
22.79	758.688	22.79	1959.82	22.79	1015.11
22.8	648.063	22.8	1893.3	22.8	1119.76
22.81	599.573	22.81	2140.21	22.81	1259.4
22.82	769.755	22.82	2214.09	22.82	948.348
22.83	696.457	22.83	1994.2	22.83	937.323
22.84	969.19	22.84	1759.94	22.84	729.41
22.85	731.86	22.85	1930.42	22.85	1155.22
22.86	668.473	22.86	1719.9	22.86	1176.83
22.87	854.083	22.87	1703.01	22.87	672.235
22.88	994.85	22.88	1731.53	22.88	750.56
22.89	653.108	22.89	1570.48	22.89	913.53
22.9	855.928	22.9	1785.03	22.9	1104.48
22.91	796.81	22.91	1688.18	22.91	1119.72
22.92	900.793	22.92	1537.26	22.92	1133.9
22.93	935.793	22.93	1889.01	22.93	1022.34
22.94	831.418	22.94	2297.42	22.94	1078.76
22.95	918.078	22.95	1769.17	22.95	1034.63
22.96	891.233	22.96	2086.48	22.96	1122.92
22.97	736.29	22.97	1800.61	22.97	755.87
22.98	694.065	22.98	1662.01	22.98	892.868
22.99	965.9	22.99	1893.18	22.99	1382.85
23	594.705	23	1907.69	23	1202.83
23.01	603.668	23.01	1961.29	23.01	1154.03
23.02	805.207	23.02	2572.96	23.02	969.475
23.03	913.175	23.03	2097.01	23.03	1425.6
23.04	1110.9	23.04	1898.4	23.04	1103.4
23.05	760.188	23.05	1921.13	23.05	882.15
23.06	661.627	23.06	1888.72	23.06	1011.23
23.07	840.665	23.07	2166.75	23.07	1241.55
23.08	862.12	23.08	2199.65	23.08	1029.29
23.09	699.327	23.09	2116.28	23.09	798.947
23.1	745.145	23.1	2071.76	23.1	970.163
23.11	670.73	23.11	2191.09	23.11	1387.02
23.12	902.4	23.12	2028.18	23.12	928.183
23.13	772.918	23.13	2038.21	23.13	996.443
23.14	730.33	23.14	2319.2	23.14	837.32
23.15	859.155	23.15	2131.43	23.15	1084.05
23.16	740.757	23.16	1966.35	23.16	1097.53
23.17	953.42	23.17	1753.65	23.17	962.265
23.18	958.593	23.18	1766.38	23.18	1024.77
23.19	1143.3	23.19	1509.02	23.19	1031.97
23.2	540.89	23.2	1732.81	23.2	916.725
23.21	717.743	23.21	1515.1	23.21	1070.81
23.22	798.673	23.22	1715.41	23.22	872.25
23.23	897.555	23.23	1819.72	23.23	1125.91
23.24	643.002	23.24	2335.22	23.24	904.405
23.25	656.12	23.25	2355.98	23.25	890.713
23.26	682.525	23.26	1970.08	23.26	866.405
23.27	869.51	23.27	2177.74	23.27	1199.73
23.28	679.213	23.28	2159.34	23.28	1159.17
23.29	712.355	23.29	2462.21	23.29	970.203
23.3	454.333	23.3	1732.29	23.3	1205.76
23.31	847.423	23.31	1596.05	23.31	1018.7
23.32	732.325	23.32	1867.34	23.32	969.993
23.33	760.45	23.33	1679.42	23.33	928.618
23.34	778.03	23.34	2159.91	23.34	989.542
23.35	683.595	23.35	1822.56	23.35	990.367
23.36	728.438	23.36	1768.61	23.36	1356.68
23.37	704.773	23.37	2062.16	23.37	1071.68
23.38	677.53	23.38	1974.89	23.38	968.198
23.39	712.753	23.39	2118.67	23.39	1185.5
23.4	962.433	23.4	2114.21	23.4	1128.99
23.41	834.913	23.41	1748.64	23.41	1056.24
23.42	714.05	23.42	1792.76	23.42	1151.42
23.43	563.473	23.43	2231.19	23.43	879.103
23.44	1076.4	23.44	2040.07	23.44	851.163
23.45	1172.49	23.45	2064.32	23.45	1033.61
23.46	886.073	23.46	1967.09	23.46	992.21
23.47	831.868	23.47	2111.8	23.47	1061.38
23.48	768.48	23.48	2043.55	23.48	1242.27
23.49	697.38	23.49	2000.06	23.49	1107.07
23.5	669.703	23.5	1644.74	23.5	877.09
23.51	754.712	23.51	1698.45	23.51	1201.07
23.52	681.747	23.52	1965.47	23.52	1028.11
23.53	560.135	23.53	2693.14	23.53	1251.92
23.54	699.235	23.54	2156.8	23.54	946.195
23.55	535.18	23.55	2253.02	23.55	948.208
23.56	620.173	23.56	2294.68	23.56	992.18
23.57	729.01	23.57	1692.63	23.57	848.728
23.58	774.707	23.58	1537.45	23.58	1061.78
23.59	608.418	23.59	2253.7	23.59	862.745
23.6	745.25	23.6	2293.84	23.6	980.345
23.61	983.983	23.61	2231.16	23.61	1078.43
23.62	737.488	23.62	1495.88	23.62	1070.82
23.63	716.075	23.63	1896.96	23.63	1057.79
23.64	630.237	23.64	1906.66	23.64	1273.46
23.65	821.583	23.65	1967.71	23.65	1268.03
23.66	924.883	23.66	1517.76	23.66	771.275
23.67	647.96	23.67	2008.43	23.67	725.35
23.68	623.503	23.68	2031.51	23.68	1048.65
23.69	771.06	23.69	2332.76	23.69	884.773
23.7	760.202	23.7	1992.23	23.7	917.225
23.71	711.215	23.71	1700.21	23.71	1062.02
23.72	763.202	23.72	2068.86	23.72	1142.35
23.73	551.987	23.73	1991.51	23.73	1142.97
23.74	968.82	23.74	1706.78	23.74	941.56
23.75	696.74	23.75	2369.88	23.75	1129.75
23.76	742.385	23.76	2017.77	23.76	802.65
23.77	525.525	23.77	1836.33	23.77	937.81
23.78	602.31	23.78	1859.96	23.78	918.885
23.79	717.715	23.79	2093.81	23.79	962.738
23.8	761.14	23.8	1977.11	23.8	1233.49
23.81	807.665	23.81	1961.24	23.81	951.423
23.82	787.887	23.82	1840.55	23.82	1156.32
23.83	655.135	23.83	1717.53	23.83	1065.4
23.84	619.688	23.84	1766.22	23.84	1155.45
23.85	639.877	23.85	1907.85	23.85	1014.42
23.86	644.553	23.86	1658.71	23.86	989.468
23.87	591.945	23.87	1856.77	23.87	849.418
23.88	532.465	23.88	1734.99	23.88	880.065
23.89	653.548	23.89	1653.39	23.89	1042.43
23.9	647.85	23.9	1759.86	23.9	906.138
23.91	948.93	23.91	1887.52	23.91	836.595
23.92	665.717	23.92	2205.82	23.92	971.992
23.93	827.662	23.93	1972.1	23.93	758.665
23.94	1075.39	23.94	2330.32	23.94	553.12
23.95	679.49	23.95	2122.13	23.95	656.24
23.96	953.625	23.96	2323.51	23.96	1129.46
23.97	715.05	23.97	1859.07	23.97	897.225
23.98	633.472	23.98	1812.18	23.98	977.652
23.99	557.56	23.99	1762.11	23.99	1150.43
24	576.837	24	1715.77	24	1032.69
24.01	684.43	24.01	1730.59	24.01	872.78
24.02	639.553	24.02	1723.99	24.02	969.595
24.03	715.907	24.03	1845.73	24.03	1057.85
24.04	660.568	24.04	2052.81	24.04	1066.69
24.05	856.865	24.05	1851.8	24.05	817.228
24.06	932.1	24.06	1882.26	24.06	935.257
24.07	561.993	24.07	1736.85	24.07	1067.28
24.08	574.71	24.08	1951.49	24.08	1144.2
24.09	805.44	24.09	2031.08	24.09	942.028
24.1	756.515	24.1	1875.3	24.1	1370.31
24.11	1053.44	24.11	1773.01	24.11	1122.82
24.12	937.993	24.12	1540.6	24.12	1112.94
24.13	869.538	24.13	1935.46	24.13	800.58
24.14	619.195	24.14	1557.7	24.14	981.195
24.15	471.59	24.15	1941.47	24.15	942.658
24.16	738.69	24.16	1731.46	24.16	1027.89
24.17	619.24	24.17	1799.01	24.17	920.875
24.18	653.078	24.18	1797.47	24.18	867.525
24.19	746.253	24.19	2035.92	24.19	740.995
24.2	527.76	24.2	2183.26	24.2	1119.79
24.21	793.44	24.21	1877.51	24.21	1472.86
24.22	789.837	24.22	1653.42	24.22	1069.55
24.23	781.66	24.23	1366.19	24.23	966.868
24.24	793.143	24.24	2002.22	24.24	1011.93
24.25	696.193	24.25	2001.04	24.25	939.45
24.26	891.435	24.26	1990.41	24.26	1184.27
24.27	687.803	24.27	1865.23	24.27	1132.82
24.28	734.715	24.28	1972.53	24.28	1015.98
24.29	1002.32	24.29	2012.54	24.29	846.923
24.3	814.89	24.3	2195.05	24.3	774.97
24.31	797.485	24.31	1709.81	24.31	1102.88
24.32	493.217	24.32	2026.73	24.32	938.8
24.33	767.775	24.33	1681.93	24.33	920.013
24.34	1063.45	24.34	2152.24	24.34	986.59
24.35	851.795	24.35	2166.83	24.35	875.815
24.36	724.92	24.36	1644.65	24.36	1092.21
24.37	594.398	24.37	1623.61	24.37	1002.11
24.38	692.635	24.38	2050.66	24.38	1150.87
24.39	654.543	24.39	2004.57	24.39	887.412
24.4	661.403	24.4	2277.62	24.4	877.225
24.41	767.31	24.41	2263.29	24.41	1301.88
24.42	572.753	24.42	2211.57	24.42	800.418
24.43	657.033	24.43	2460.94	24.43	1222.81
24.44	626.743	24.44	1769.62	24.44	1122.93
24.45	655.53	24.45	1737.04	24.45	1104.2
24.46	661.242	24.46	1729.74	24.46	958.538
24.47	794.933	24.47	1947.92	24.47	1171.66
24.48	782.498	24.48	2086.93	24.48	813.175
24.49	659.258	24.49	2078.86	24.49	1007.89
24.5	655.783	24.5	1809.66	24.5	1002.71
24.51	661.735	24.51	1671.74	24.51	1301.9
24.52	625.72	24.52	1819.91	24.52	985.44
24.53	807.678	24.53	1757.9	24.53	773.18
24.54	595.498	24.54	2162.59	24.54	864.033
24.55	749.425	24.55	1732.5	24.55	947.733
24.56	519.835	24.56	2242.55	24.56	1174.26
24.57	791.533	24.57	1952.63	24.57	890.392
24.58	830.825	24.58	2168.82	24.58	1141.91
24.59	732.367	24.59	2086.78	24.59	1022.35
24.6	562.063	24.6	1823.12	24.6	700.448
24.61	997.162	24.61	2013.22	24.61	926.988
24.62	826.47	24.62	1868.99	24.62	984.208
24.63	824.283	24.63	1861.32	24.63	970.098
24.64	755.727	24.64	1842.86	24.64	1193.73
24.65	1106.62	24.65	2240.32	24.65	1018.97
24.66	783.625	24.66	1524.33	24.66	1128.93
24.67	904.265	24.67	1931.05	24.67	647.355
24.68	531.57	24.68	1847.8	24.68	773.72
24.69	651.607	24.69	1635.11	24.69	819.943
24.7	660.43	24.7	1707.16	24.7	1069.94
24.71	794.498	24.71	2000.28	24.71	1019.34
24.72	610.278	24.72	2045.79	24.72	750.007
24.73	781.765	24.73	1786.63	24.73	1045.31
24.74	847.38	24.74	1960.75	24.74	747.72
24.75	694.038	24.75	2130.04	24.75	875.35
24.76	629.068	24.76	2622.47	24.76	838.4
24.77	822.387	24.77	1776.67	24.77	1329.3
24.78	692.938	24.78	1664.29	24.78	949.428
24.79	927.91	24.79	1738.6	24.79	976.763
24.8	594.92	24.8	2113.5	24.8	784.565
24.81	949.125	24.81	2068.93	24.81	1255.46
24.82	825.845	24.82	1779.12	24.82	1141.25
24.83	912.1	24.83	2012.24	24.83	1094.64
24.84	1018.03	24.84	2079.54	24.84	879.755
24.85	715.178	24.85	1962.92	24.85	608.02
24.86	613.148	24.86	1966.01	24.86	876.287
24.87	723.867	24.87	1825.05	24.87	1094.61
24.88	598.115	24.88	1599.83	24.88	919.46
24.89	667.227	24.89	2280.12	24.89	780.633
24.9	682.742	24.9	1998.55	24.9	1041.32
24.91	696.32	24.91	2051.57	24.91	979.08
24.92	849.868	24.92	1931.58	24.92	1058.67
24.93	765.975	24.93	1744.12	24.93	1332.21
24.94	859.958	24.94	1442.61	24.94	996.255
24.95	685.53	24.95	1996.38	24.95	933.522
24.96	753.077	24.96	2004.86	24.96	985.867
24.97	722.683	24.97	2188.12	24.97	1135.72
[truncated: 5,503 more rows]

## Sheet: Fig.3a
	ar-air-0.01 M K2SO4		vac-air-0.01M K2SO4		vac-0.01M K2SO4		ar-air-0.05 M K2SO4		vac-air-0.05 M K2SO4		vac-0.05 M K2SO4		ar-air-0.3 M K2SO4		vac-air-0.3 M K2SO4		vac-0.3 M K2SO4		ar-air-0.5 M K2SO4		vac-air-0. 5 M K2SO4		vac-0.5 M K2SO4
mA (cm-2)	H2 FE (%)	error bar %)_	H2 FE (%)	error bar %)_	H2 FE (%)	error bar %)_	H2 FE (%)	error bar %)_	H2 FE (%)	error bar %)_	H2 FE (%)	error bar %)_	H2 FE (%)	error bar %)_	H2 FE (%)	error bar %)_	H2 FE (%)	error bar %)_	H2 FE (%)	error bar %)_	H2 FE (%)	error bar %)_	H2 FE (%)	error bar %)_
50	88.4813	5.77582	94.7463	1.88584	90.3434	3.61261	56.4181	1.88539	43.2771	0.44382	16.9555	1.67973	31.8505	2.14492	11.7756	0.72408	8.79847	0.63015	9.01516	0.44171	8.72856	0.4878	10.508	0.57906
100	41.615	1.73545	50.8122	1.20047	50.6373	1.09367	22.5329	0.04372	16.7359	0.26484	3.2074	0.13818	10.236	0.35307	4.18332	0.16085	3.96366	0.04236	5.19217	0.32071	3.59072	0.2717	6.73063	0.14174
150	31.1901	1.57804	26.753	0.43758	25.1609	0.41169	16.4169	0.00255	11.4368	0.11331	2.07788	0.01946	9.70126	0.03974	2.98892	0.15902	2.81843	0.19383	4.21719	0.05773	2.93878	0.21742	4.75387	0.1444
200	22.6087	0.76533	15.8942	0.02835	16.192	0.16393	13.5199	0.09125	9.35542	0.13301	1.37254	0.00966	9.13662	0.29897	2.47391	0.14372	3.03447	0.14741	4.42856	0.00154	2.68101	0.12285	4.10666	0.14332
250	16.5648	0.07386	10.6105	0.24363	10.4663	0.13056	14.6052	0.13029	8.16254	0.0827	1.2121	0.01022	9.39395	0.24337	2.5324	0.11781	3.30204	0.11583	4.78021	0.03619	2.94785	0.08847	4.32653	0.10032
300	11.7238	0.03874	7.93875	0.07529	8.72439	0.24871	13.7479	0.04823	6.54418	0.07271	1.22096	0.01144	9.79039	0.02108	2.19054	0.09713	3.90015	0.076	4.77555	0.03013	3.56749	0.07757	4.48603	0.16767

## Sheet: Fig.3b
	ar-air-0.05 M K2SO4				vac-air-0.05 M K2SO4				vac-0.05 M K2SO4
mA (cm-2)	H2 FE (%)	error bar %)_	HCOOH FE (%)	error bar %)_	H2 FE (%)	error bar %)_	HCOOH FE (%)	error bar %)_	H2 FE (%)	error bar %)_	HCOOH FE (%)	error bar %)_
50	56.4181	1.88539	44.8613	0.84093	43.2771	0.44382	56.142	0.98005	16.9555	1.67973	80.4496	1.99007
100	22.5329	0.04372	77.6619	0.01414	16.7359	0.26484	83.043	0.27294	3.2074	0.13818	96.7441	0.06955
150	16.4169	0.00255	83.7455	0.03456	11.4368	0.11331	88.3952	0.23294	2.07788	0.01946	97.3309	0.779
200	13.5199	0.09125	86.5514	0.01526	9.35542	0.13301	89.942	0.98005	1.37254	0.00966	97.7018	1.27123
250	14.6052	0.13029	85.1321	0.7583	8.16254	0.0827	91.1582	0.928	1.2121	0.01022	98.1947	0.80613
300	13.7479	0.04823	85.8559	0.69296	6.54418	0.07271	93.2674	0.45294	1.22096	0.01144	98.8485	0.12844

## Sheet: Fig.3c
	OCP	0.2 V vs. RHE	0.4 V vs. RHE	0.6V vs. RHE	0.8 V vs. RHE	1 V vs. RHE	1.2 V vs. RHE	1.4 V vs. RHE	1.6 V vs. RHE	1.8 V vs. RHE
Wavenumber cm-1	Adsorbance (a.u,)	Adsorbance (a.u,)	Adsorbance (a.u,)	Adsorbance (a.u,)	Adsorbance (a.u,)	Adsorbance (a.u,)	Adsorbance (a.u,)	Adsorbance (a.u,)	Adsorbance (a.u,)	Adsorbance (a.u,)
1299.82	0.00010349	0.000776893	0.00876	0.0204	-0.00379	-0.00868	-0.00861	-0.00861	-0.00839	-0.00633
1301.75	7.79383e-05	0.000755716	0.00882	0.02055	-0.00388	-0.00874	-0.00871	-0.00872	-0.00847	-0.00639
1303.67	4.71192e-05	0.000756745	0.00888	0.02067	-0.00398	-0.00882	-0.00881	-0.00879	-0.00855	-0.00647
1305.6	2.73364e-05	0.000789506	0.00893	0.02078	-0.00405	-0.00889	-0.00887	-0.00882	-0.00864	-0.00655
1307.53	2.80323e-05	0.000839865	0.00899	0.02089	-0.00407	-0.00892	-0.00889	-0.00885	-0.00871	-0.00662
1309.46	4.96376e-05	0.000888603	0.00907	0.02102	-0.00403	-0.00891	-0.00888	-0.00887	-0.00876	-0.00667
1311.39	8.29424e-05	0.000932265	0.00917	0.02117	-0.00395	-0.00888	-0.00884	-0.00889	-0.00876	-0.00667
1313.32	0.000109124	0.000975501	0.00927	0.02133	-0.00384	-0.00886	-0.00878	-0.00888	-0.00873	-0.00663
1315.25	0.000113201	0.00102	0.00936	0.02149	-0.00373	-0.00887	-0.00872	-0.00884	-0.0087	-0.00659
1317.17	0.000101833	0.00104	0.00942	0.02162	-0.00366	-0.00892	-0.00867	-0.00877	-0.00867	-0.00653
1319.1	9.71599e-05	0.00106	0.00946	0.02173	-0.00366	-0.00894	-0.00865	-0.00871	-0.00868	-0.00649
1321.03	0.000108958	0.00106	0.00951	0.02182	-0.00371	-0.00893	-0.00865	-0.00869	-0.00871	-0.00648
1322.96	0.000126856	0.00105	0.00955	0.02188	-0.00381	-0.00889	-0.00865	-0.0087	-0.00875	-0.00647
1324.89	0.000139682	0.00105	0.00958	0.02192	-0.00392	-0.00884	-0.00865	-0.00872	-0.00878	-0.00645
1326.82	0.000146013	0.00108	0.0096	0.02196	-0.00402	-0.00881	-0.00865	-0.00876	-0.00879	-0.00643
1328.75	0.000145582	0.00112	0.00961	0.02202	-0.00406	-0.00878	-0.00866	-0.00881	-0.0088	-0.00644
1330.67	0.000135572	0.00115	0.00962	0.0221	-0.00404	-0.00877	-0.00869	-0.00887	-0.00882	-0.00651
1332.6	0.000120061	0.00115	0.00963	0.02219	-0.00397	-0.00879	-0.00874	-0.00893	-0.00885	-0.00661
1334.53	0.00010876	0.00112	0.00967	0.02226	-0.00386	-0.00883	-0.00881	-0.00898	-0.00889	-0.00671
1336.46	0.00010233	0.00109	0.00971	0.0223	-0.00375	-0.0089	-0.00886	-0.00902	-0.00892	-0.00677
1338.39	9.29509e-05	0.00108	0.00975	0.0223	-0.00369	-0.00896	-0.00888	-0.00904	-0.00894	-0.00678
1340.32	8.22796e-05	0.00108	0.00976	0.02229	-0.0037	-0.00902	-0.0089	-0.00905	-0.00897	-0.0068
1342.24	7.87667e-05	0.0011	0.00976	0.02228	-0.00378	-0.00906	-0.00893	-0.00907	-0.00903	-0.00685
1344.17	8.17494e-05	0.0011	0.00975	0.02229	-0.00392	-0.0091	-0.00896	-0.00907	-0.00906	-0.00686
1346.1	8.47983e-05	0.00107	0.00973	0.0223	-0.00409	-0.00915	-0.00899	-0.00907	-0.00908	-0.00683
1348.03	8.64885e-05	0.00104	0.00973	0.0223	-0.00425	-0.00918	-0.00902	-0.00907	-0.00909	-0.00681
1349.96	9.26195e-05	0.00102	0.00973	0.02231	-0.00435	-0.0092	-0.00905	-0.00906	-0.0091	-0.00682
1351.89	0.000107931	0.000998714	0.00975	0.02232	-0.00439	-0.00922	-0.00908	-0.00907	-0.00911	-0.00685
1353.82	0.00012901	0.000993832	0.00977	0.02235	-0.00437	-0.00925	-0.00913	-0.0091	-0.00913	-0.00688
1355.74	0.000146477	0.00101	0.00979	0.02239	-0.00431	-0.00929	-0.0092	-0.00918	-0.0092	-0.00696
1357.67	0.000150289	0.00104	0.00981	0.02244	-0.00425	-0.00936	-0.00931	-0.0093	-0.00932	-0.00709
1359.6	0.000134048	0.00107	0.00982	0.02246	-0.00423	-0.00945	-0.00943	-0.0094	-0.00945	-0.00725
1361.53	0.000101932	0.00106	0.00983	0.02245	-0.00427	-0.00954	-0.00955	-0.00948	-0.00958	-0.00738
1363.46	6.84935e-05	0.00101	0.00982	0.02241	-0.00438	-0.00964	-0.00965	-0.00958	-0.00969	-0.00751
1365.39	4.68209e-05	0.000928247	0.00978	0.02235	-0.00455	-0.00975	-0.00974	-0.00972	-0.0098	-0.00764
1367.32	4.06242e-05	0.000857892	0.00973	0.0223	-0.00477	-0.00985	-0.00983	-0.00986	-0.00987	-0.00772
1369.24	4.75168e-05	0.00080607	0.00968	0.02225	-0.00499	-0.00996	-0.00993	-0.00997	-0.00995	-0.00778
1371.17	5.99105e-05	0.000764346	0.00964	0.02221	-0.00519	-0.01007	-0.01002	-0.01007	-0.01004	-0.00784
1373.1	7.13766e-05	0.000717248	0.00959	0.02214	-0.00534	-0.01021	-0.0101	-0.01017	-0.01014	-0.00791
1375.03	8.26773e-05	0.000662191	0.00953	0.02205	-0.00542	-0.01037	-0.01022	-0.01029	-0.01029	-0.00805
1376.96	9.2255e-05	0.00060306	0.00947	0.02195	-0.00543	-0.01052	-0.01037	-0.01044	-0.01047	-0.00827
1378.89	9.30835e-05	0.000541084	0.0094	0.02184	-0.0054	-0.01064	-0.01053	-0.01059	-0.01064	-0.00848
1380.82	7.97609e-05	0.000475867	0.00934	0.02174	-0.00535	-0.01075	-0.01066	-0.01073	-0.01076	-0.00866
1382.74	5.39124e-05	0.000412085	0.00929	0.02168	-0.0053	-0.01083	-0.01076	-0.01087	-0.01086	-0.00882
1384.67	2.53814e-05	0.000369436	0.00928	0.02169	-0.00528	-0.01088	-0.01083	-0.01096	-0.01092	-0.00896
1386.6	7.95224e-06	0.000378589	0.00933	0.02178	-0.00528	-0.01087	-0.01086	-0.01098	-0.01096	-0.00906
1388.53	8.88001e-06	0.000457325	0.00944	0.02194	-0.00531	-0.0108	-0.01084	-0.01095	-0.011	-0.00917
1390.46	2.01791e-05	0.000582522	0.0096	0.02213	-0.00534	-0.01069	-0.0108	-0.01088	-0.01104	-0.00927
1392.39	2.97554e-05	0.000707424	0.00977	0.02234	-0.00538	-0.01058	-0.01074	-0.01076	-0.01105	-0.00929
1394.32	3.63827e-05	0.000804809	0.00994	0.02254	-0.00538	-0.01048	-0.01067	-0.01063	-0.01101	-0.00927
1396.24	4.93063e-05	0.000882327	0.01008	0.02274	-0.00534	-0.01038	-0.0106	-0.01051	-0.01096	-0.00922
1398.17	7.44917e-05	0.000962616	0.01019	0.0229	-0.00526	-0.0103	-0.0105	-0.0104	-0.01085	-0.00911
1400.1	0.000104418	0.00106	0.01027	0.02301	-0.00514	-0.01024	-0.01039	-0.01032	-0.01071	-0.00892
1402.03	0.000121685	0.00115	0.01033	0.02309	-0.005	-0.01021	-0.01029	-0.01026	-0.01056	-0.00869
1403.96	0.000113002	0.00121	0.01038	0.02313	-0.00486	-0.0102	-0.0102	-0.01021	-0.01041	-0.00845
1405.89	7.82365e-05	0.0012	0.01042	0.02316	-0.00475	-0.0102	-0.01016	-0.01021	-0.01033	-0.0083
1407.82	3.12465e-05	0.00116	0.01045	0.02317	-0.00469	-0.01019	-0.0102	-0.01029	-0.01033	-0.00828
1409.74	-5.03635e-06	0.00111	0.01048	0.02318	-0.00468	-0.0102	-0.01027	-0.01042	-0.01038	-0.00834
1411.67	-8.08463e-06	0.0011	0.01054	0.02321	-0.00473	-0.01022	-0.01035	-0.01059	-0.01051	-0.00854
1413.6	2.7966e-05	0.00113	0.01063	0.02328	-0.00481	-0.01025	-0.01046	-0.01077	-0.01074	-0.00889
1415.53	8.69193e-05	0.00118	0.01073	0.02338	-0.00489	-0.0103	-0.01058	-0.01094	-0.01101	-0.00933
1417.46	0.000142864	0.00122	0.01081	0.02347	-0.00497	-0.01035	-0.01067	-0.01105	-0.01123	-0.00968
1419.39	0.000169878	0.00124	0.01084	0.02351	-0.00502	-0.01037	-0.0107	-0.01105	-0.01133	-0.00987
1421.32	0.000155393	0.00126	0.01081	0.02349	-0.00504	-0.01036	-0.01065	-0.01092	-0.01127	-0.00981
1423.24	0.000121354	0.00127	0.01076	0.02345	-0.00501	-0.01035	-0.01053	-0.01068	-0.01108	-0.00952
1425.17	0.000110019	0.00128	0.01072	0.02343	-0.00496	-0.01032	-0.0104	-0.01045	-0.01088	-0.00919
1427.1	0.000138721	0.00128	0.01071	0.02346	-0.00489	-0.01028	-0.01032	-0.01034	-0.01077	-0.00898
1429.03	0.000187513	0.00125	0.01073	0.02351	-0.00482	-0.01026	-0.0103	-0.01036	-0.01076	-0.00894
1430.96	0.000226928	0.00125	0.01078	0.02357	-0.00476	-0.01024	-0.01036	-0.01051	-0.01089	-0.00913
1432.89	0.000239227	0.00131	0.01082	0.02363	-0.00474	-0.01023	-0.01045	-0.01075	-0.01108	-0.00943
1434.81	0.000218972	0.00142	0.01083	0.02364	-0.00478	-0.01023	-0.01054	-0.01097	-0.01119	-0.00964
1436.74	0.000170143	0.00151	0.01076	0.02357	-0.00487	-0.01025	-0.01061	-0.01111	-0.01121	-0.00971
1438.67	0.000106937	0.00152	0.01064	0.02344	-0.005	-0.01031	-0.01065	-0.01116	-0.01117	-0.00968
1440.6	4.60588e-05	0.00143	0.01052	0.02328	-0.00513	-0.01039	-0.01066	-0.01111	-0.01107	-0.00954
1442.53	3.47909e-06	0.00129	0.01044	0.02316	-0.00522	-0.01046	-0.01061	-0.011	-0.01094	-0.00934
1444.46	-3.14772e-06	0.00117	0.01045	0.02315	-0.00526	-0.01049	-0.01054	-0.01088	-0.01082	-0.00916
1446.38	3.18098e-05	0.00114	0.01052	0.02322	-0.00525	-0.01046	-0.01047	-0.01078	-0.01079	-0.00909
1448.31	8.44337e-05	0.00118	0.01062	0.02334	-0.00522	-0.0104	-0.01048	-0.01078	-0.01094	-0.00926
1450.24	0.000116515	0.0013	0.01072	0.02345	-0.00517	-0.01038	-0.01062	-0.01096	-0.01129	-0.00971
1452.17	0.000116979	0.00147	0.01084	0.02353	-0.00513	-0.01041	-0.01084	-0.0113	-0.01167	-0.01022
1454.1	0.000112803	0.00167	0.011	0.02358	-0.00511	-0.01044	-0.011	-0.01166	-0.01192	-0.01051
1456.03	0.000137329	0.0018	0.01114	0.02362	-0.0051	-0.01043	-0.01102	-0.0119	-0.01192	-0.01043
1457.96	0.000192154	0.00179	0.01121	0.02363	-0.00511	-0.01036	-0.01095	-0.01196	-0.0118	-0.01025
1459.88	0.000243769	0.00169	0.0112	0.02363	-0.00512	-0.01028	-0.01088	-0.01189	-0.01176	-0.01028
1461.81	0.000269828	0.00158	0.01113	0.02361	-0.00512	-0.01027	-0.01085	-0.01171	-0.01172	-0.01034
1463.74	0.000275199	0.00154	0.01105	0.02357	-0.00509	-0.01032	-0.01083	-0.01148	-0.01162	-0.01025
1465.67	0.000271121	0.00154	0.01102	0.02353	-0.00503	-0.01039	-0.01083	-0.01132	-0.01154	-0.01019
1467.6	0.000259285	0.00155	0.01104	0.02353	-0.00493	-0.01042	-0.01083	-0.0113	-0.01156	-0.01028
1469.53	0.000238929	0.00152	0.01111	0.02358	-0.00479	-0.01036	-0.01073	-0.01126	-0.01154	-0.01031
1471.46	0.000221359	0.00148	0.01119	0.02367	-0.00461	-0.01017	-0.01052	-0.01107	-0.01136	-0.0101
1473.38	0.000226795	0.00146	0.01126	0.02379	-0.00441	-0.00984	-0.01022	-0.01074	-0.01108	-0.00974
1475.31	0.000261672	0.0015	0.01131	0.02389	-0.00421	-0.00949	-0.00992	-0.01036	-0.01076	-0.00933
1477.24	0.000307759	0.00158	0.01133	0.02392	-0.00404	-0.00921	-0.00964	-0.01	-0.01041	-0.00888
1479.17	0.000339558	0.00166	0.01134	0.0239	-0.00391	-0.00904	-0.00943	-0.00972	-0.0101	-0.00846
1481.1	0.000342542	0.00172	0.01134	0.02384	-0.00382	-0.00896	-0.00931	-0.00958	-0.00991	-0.00821
1483.03	0.000322315	0.00173	0.01135	0.02378	-0.00376	-0.00894	-0.00926	-0.00961	-0.00988	-0.00819
1484.96	0.000295656	0.00173	0.01138	0.02373	-0.00372	-0.00894	-0.00928	-0.00975	-0.00996	-0.0083
1486.88	0.000277056	0.00172	0.0114	0.02369	-0.00368	-0.00895	-0.0093	-0.00992	-0.01003	-0.0084
1488.81	0.000272547	0.00172	0.01142	0.02367	-0.00364	-0.00894	-0.00934	-0.01004	-0.01011	-0.00852
1490.74	0.000279178	0.00174	0.01146	0.0237	-0.00359	-0.00891	-0.0094	-0.01013	-0.01028	-0.00882
1492.67	0.000287533	0.00177	0.0115	0.02376	-0.00353	-0.00888	-0.00949	-0.01021	-0.01054	-0.00926
1494.6	0.000291147	0.0018	0.01152	0.02382	-0.00349	-0.00887	-0.00956	-0.01023	-0.01076	-0.0096
1496.53	0.000294927	0.00183	0.01152	0.02386	-0.00345	-0.00887	-0.00961	-0.01023	-0.01092	-0.00982
1498.45	0.000307095	0.00185	0.01154	0.02389	-0.00342	-0.00886	-0.00966	-0.01029	-0.01112	-0.01011
1500.38	0.000323774	0.00186	0.01157	0.02394	-0.00338	-0.00882	-0.00973	-0.01039	-0.01131	-0.01042
1502.31	0.000333423	0.00185	0.01161	0.02401	-0.00334	-0.00878	-0.00975	-0.01044	-0.01137	-0.0105
1504.24	0.000332296	0.00185	0.01164	0.02408	-0.00329	-0.00875	-0.00971	-0.01035	-0.01121	-0.0102
1506.17	0.000332826	0.00187	0.01169	0.02415	-0.00323	-0.00873	-0.00962	-0.0102	-0.01095	-0.00978
1508.1	0.000351628	0.00192	0.01175	0.02423	-0.00317	-0.00869	-0.00959	-0.01019	-0.01093	-0.0098
1510.03	0.000383762	0.00195	0.01181	0.02429	-0.00313	-0.00865	-0.00965	-0.01036	-0.01116	-0.01024
1511.95	0.000411057	0.00194	0.01185	0.0243	-0.0031	-0.00865	-0.00971	-0.01052	-0.01136	-0.01058
1513.88	0.000424522	0.00192	0.01189	0.0243	-0.0031	-0.00868	-0.00975	-0.01061	-0.01147	-0.01073
1515.81	0.00042555	0.00192	0.01196	0.02433	-0.00312	-0.0087	-0.00981	-0.01071	-0.01162	-0.01092
1517.74	0.000422698	0.00199	0.01206	0.02442	-0.00315	-0.00872	-0.00992	-0.01091	-0.01189	-0.01135
1519.67	0.000422731	0.00208	0.01216	0.0245	-0.00319	-0.00874	-0.01	-0.01108	-0.01211	-0.01172
1521.6	0.000426346	0.00215	0.0122	0.02452	-0.00321	-0.00877	-0.01001	-0.01108	-0.01213	-0.01174
1523.53	0.000427407	0.00215	0.01217	0.02449	-0.00321	-0.0088	-0.00997	-0.01098	-0.01201	-0.01154
1525.45	0.000413013	0.00208	0.01209	0.02442	-0.0032	-0.00883	-0.0099	-0.01079	-0.01177	-0.01112
1527.38	0.000381507	0.002	0.01199	0.02433	-0.00318	-0.00888	-0.00984	-0.01062	-0.01151	-0.01066
1529.31	0.000343935	0.00194	0.01192	0.02429	-0.00317	-0.00892	-0.00983	-0.01056	-0.0114	-0.01041
1531.24	0.00031197	0.00193	0.01191	0.02433	-0.00318	-0.00896	-0.00988	-0.01063	-0.01145	-0.01039
1533.17	0.000293435	0.00195	0.01197	0.02445	-0.0032	-0.009	-0.00999	-0.01083	-0.01168	-0.01067
1535.1	0.000287931	0.00197	0.01208	0.02462	-0.00324	-0.00904	-0.01018	-0.01115	-0.01205	-0.0112
1537.03	0.000287599	0.00197	0.0122	0.02479	-0.00331	-0.00912	-0.01035	-0.01139	-0.01228	-0.01151
1538.95	0.000292506	0.00197	0.01229	0.02493	-0.00337	-0.00919	-0.01042	-0.01143	-0.01229	-0.01146
1540.88	0.000305603	0.002	0.01238	0.02505	-0.00343	-0.00921	-0.01042	-0.01141	-0.01228	-0.01147
1542.81	0.000312467	0.00203	0.01242	0.02513	-0.00346	-0.00917	-0.01037	-0.01137	-0.01231	-0.01162
1544.74	0.00030252	0.00204	0.01239	0.02512	-0.00345	-0.00912	-0.01028	-0.01126	-0.01221	-0.01154
1546.67	0.000289257	0.00202	0.01232	0.02506	-0.0034	-0.0091	-0.01018	-0.01112	-0.01202	-0.01129
1548.6	0.000284881	0.002	0.01226	0.02502	-0.00332	-0.00909	-0.01011	-0.01103	-0.01186	-0.01106
1550.53	0.000290882	0.002	0.01228	0.02503	-0.00323	-0.00907	-0.0101	-0.01105	-0.01187	-0.01109
1552.45	0.000300497	0.00202	0.01237	0.02512	-0.00314	-0.00902	-0.01015	-0.01118	-0.01202	-0.01138
1554.38	0.000301691	0.00202	0.01249	0.02521	-0.00308	-0.00896	-0.01016	-0.01123	-0.01208	-0.0115
1556.31	0.000283621	0.00201	0.01258	0.02526	-0.00304	-0.0089	-0.01007	-0.01106	-0.01182	-0.01109
1558.24	0.000250201	0.00198	0.0126	0.02525	-0.00302	-0.00883	-0.00987	-0.01069	-0.0113	-0.01027
1560.17	0.000227923	0.00197	0.01258	0.02523	-0.003	-0.00871	-0.00966	-0.0104	-0.01093	-0.00979
1562.1	0.000231006	0.00201	0.01254	0.02522	-0.00298	-0.00858	-0.00952	-0.01028	-0.01083	-0.0098
1564.03	0.000248742	0.00204	0.01249	0.02521	-0.00294	-0.00847	-0.00938	-0.01016	-0.01075	-0.00977
1565.95	0.000270889	0.00207	0.01245	0.02521	-0.00286	-0.00838	-0.00922	-0.00997	-0.01056	-0.00952
1567.88	0.000292075	0.0021	0.01245	0.02525	-0.00275	-0.00828	-0.00907	-0.00976	-0.01035	-0.00921
1569.81	0.000309085	0.00213	0.01249	0.02533	-0.00261	-0.00816	-0.00895	-0.00962	-0.01024	-0.00905
1571.74	0.000318469	0.00215	0.01256	0.02545	-0.00246	-0.00803	-0.00888	-0.00955	-0.01025	-0.00909
1573.67	0.000313793	0.00217	0.01262	0.02555	-0.0023	-0.00791	-0.00877	-0.00943	-0.01015	-0.00895
1575.6	0.000298143	0.00217	0.01265	0.02561	-0.00215	-0.0078	-0.00858	-0.00919	-0.00985	-0.0085
1577.52	0.000285378	0.00216	0.01268	0.02565	-0.002	-0.00768	-0.00836	-0.00893	-0.00949	-0.00803
1579.45	0.000279874	0.00217	0.01271	0.02568	-0.00186	-0.00753	-0.00814	-0.00866	-0.00914	-0.00758
1581.38	0.000274867	0.00217	0.01274	0.02569	-0.00172	-0.00736	-0.0079	-0.00834	-0.00873	-0.00706
1583.31	0.000266745	0.00218	0.01277	0.0257	-0.00157	-0.00718	-0.00765	-0.00799	-0.00832	-0.00651
1585.24	0.000260213	0.0022	0.01282	0.02574	-0.00139	-0.00698	-0.0074	-0.00768	-0.00798	-0.00605
1587.17	0.000263562	0.00225	0.01292	0.02583	-0.00117	-0.00675	-0.00713	-0.00742	-0.0077	-0.00571
1589.1	0.000278216	0.00232	0.01305	0.02598	-0.000917369	-0.00649	-0.00687	-0.0072	-0.00747	-0.00546
1591.02	0.000295656	0.00241	0.01321	0.02616	-0.000627956	-0.0062	-0.00659	-0.00697	-0.00723	-0.00522
1592.95	0.000308886	0.0025	0.01339	0.02636	-0.000307185	-0.00589	-0.0063	-0.00671	-0.00697	-0.00497
1594.88	0.000321619	0.00259	0.01358	0.02658	4.05068e-05	-0.00556	-0.006	-0.00645	-0.00671	-0.00472
1596.81	0.000341713	0.00268	0.01377	0.02683	0.000411709	-0.00521	-0.00571	-0.00618	-0.00647	-0.00449
1598.74	0.000369734	0.00276	0.01396	0.0271	0.00080328	-0.00486	-0.00542	-0.00591	-0.00622	-0.00425
1600.67	0.000398719	0.00285	0.01415	0.02738	0.00121	-0.0045	-0.00511	-0.00561	-0.00595	-0.00396
1602.6	0.000420874	0.00293	0.01435	0.02767	0.00164	-0.00413	-0.00478	-0.0053	-0.00566	-0.00367
1604.52	0.000432681	0.00302	0.01456	0.02797	0.00209	-0.00375	-0.00446	-0.005	-0.00539	-0.00342
1606.45	0.000436097	0.0031	0.01478	0.02829	0.00256	-0.00335	-0.00413	-0.00473	-0.00514	-0.00322
1608.38	0.000438087	0.00318	0.01502	0.02862	0.00304	-0.00293	-0.00382	-0.00449	-0.00496	-0.00314
1610.31	0.00044681	0.00326	0.01528	0.02898	0.00354	-0.0025	-0.00355	-0.00431	-0.00486	-0.00319
1612.24	0.000466048	0.00336	0.01554	0.02935	0.00404	-0.00207	-0.00329	-0.00411	-0.00478	-0.00327
1614.17	0.000494575	0.00345	0.01579	0.0297	0.00454	-0.00164	-0.00299	-0.00384	-0.0046	-0.0032
1616.09	0.000529871	0.00354	0.01604	0.03006	0.00504	-0.00118	-0.00262	-0.00349	-0.00432	-0.00299
1618.02	0.000568986	0.00362	0.01627	0.03043	0.00552	-0.000696515	-0.00223	-0.00316	-0.00407	-0.00283
1619.95	0.000605615	0.00369	0.01647	0.03077	0.006	-0.000222339	-0.00182	-0.00282	-0.00379	-0.00259
1621.88	0.000633521	0.00375	0.01664	0.03106	0.00645	0.000225138	-0.00138	-0.00241	-0.00338	-0.00211
1623.81	0.000647524	0.00382	0.01678	0.03131	0.00687	0.000654393	-0.000930632	-0.00196	-0.00291	-0.00154
1625.74	0.000642679	0.0039	0.01692	0.03155	0.00726	0.00105	-0.000544515	-0.00157	-0.00251	-0.00107
1627.67	0.000621774	0.00396	0.01702	0.03175	0.0076	0.00138	-0.000238301	-0.00124	-0.00217	-0.000695986
1629.59	0.000596159	0.00401	0.01712	0.03193	0.0079	0.00163	-2.01782e-05	-0.00103	-0.00194	-0.000496991
1631.52	0.000574261	0.00404	0.0172	0.03208	0.00813	0.00179	0.000130468	-0.000898857	-0.0018	-0.000406431
1633.45	0.000561123	0.00405	0.01727	0.0322	0.00829	0.0019	0.000262169	-0.00076502	-0.00162	-0.000249196
1635.38	0.000562649	0.00405	0.01734	0.03231	0.00839	0.00199	0.000387443	-0.000611092	-0.00145	-7.51084e-05
1637.31	0.000575223	0.00406	0.01742	0.03244	0.00842	0.00207	0.00046157	-0.000532601	-0.00142	-0.000115059
1639.24	0.000581096	0.00406	0.01746	0.03254	0.0084	0.00211	0.000456695	-0.000556957	-0.00154	-0.000306382
1641.16	0.000574261	0.00404	0.01747	0.03259	0.00832	0.00205	0.000366683	-0.000664657	-0.00173	-0.000503974
1643.09	0.00056945	0.00401	0.01746	0.03261	0.00819	0.0019	0.000187447	-0.000864335	-0.00199	-0.000736773
1645.02	0.000583153	0.00402	0.01747	0.03261	0.00801	0.00169	-8.36554e-05	-0.00118	-0.00237	-0.00115
1646.95	0.000613844	0.00405	0.0175	0.03263	0.00778	0.00145	-0.000458466	-0.00165	-0.00296	-0.00193
1648.88	0.000637768	0.0041	0.01752	0.03264	0.00751	0.00117	-0.00089069	-0.00217	-0.00363	-0.00288
1650.81	0.000633554	0.00412	0.01747	0.03255	0.00719	0.000824727	-0.00124	-0.00249	-0.00395	-0.00326
1652.74	0.000613181	0.00407	0.01734	0.03234	0.00685	0.000417955	-0.00144	-0.00253	-0.00386	-0.00293
1654.66	0.000602928	0.00401	0.01718	0.03209	0.00646	3.90999e-05	-0.00159	-0.00257	-0.00374	-0.00259
1656.59	0.000599875	0.00394	0.01704	0.03186	0.00605	-0.000284396	-0.00176	-0.00271	-0.00379	-0.00253
1658.52	0.000587698	0.00388	0.0169	0.03162	0.00562	-0.000610364	-0.00197	-0.00289	-0.00388	-0.00252
1660.45	0.000567261	0.00381	0.01674	0.03134	0.00518	-0.000986274	-0.00222	-0.00308	-0.00398	-0.00249
1662.38	0.000556113	0.00376	0.01658	0.03105	0.00473	-0.00141	-0.00254	-0.00335	-0.00416	-0.0026
1664.31	0.000567626	0.00373	0.01645	0.0308	0.00427	-0.00184	-0.00293	-0.00374	-0.0045	-0.00297
1666.24	0.00059742	0.00373	0.01635	0.03056	0.00381	-0.00226	-0.00334	-0.00418	-0.0049	-0.00344
1668.16	0.000633222	0.00375	0.01625	0.03032	0.00334	-0.00268	-0.00375	-0.00464	-0.00533	-0.00393
1670.09	0.000661528	0.00378	0.01614	0.03007	0.00287	-0.0031	-0.00421	-0.00515	-0.00586	-0.00458
1672.02	0.000667136	0.0038	0.01601	0.02981	0.0024	-0.00353	-0.0047	-0.0057	-0.00648	-0.00536
1673.95	0.000645633	0.00379	0.01585	0.02952	0.00193	-0.00398	-0.00518	-0.0062	-0.00701	-0.00599
1675.88	0.000613546	0.00373	0.01568	0.0292	0.00147	-0.00444	-0.00563	-0.00666	-0.00745	-0.00647
1677.81	0.000590751	0.00368	0.01553	0.02889	0.00101	-0.0049	-0.00609	-0.00712	-0.00789	-0.00696
1679.73	0.000582025	0.00363	0.01539	0.02857	0.000551163	-0.00536	-0.00654	-0.00752	-0.00829	-0.00738
1681.66	0.000581328	0.0036	0.01525	0.02823	9.71552e-05	-0.00583	-0.00698	-0.00785	-0.00861	-0.00765
1683.59	0.000583086	0.00359	0.01509	0.02784	-0.000353958	-0.00632	-0.00741	-0.00816	-0.00892	-0.00787
1685.52	0.000584812	0.00358	0.01492	0.02744	-0.000808233	-0.00679	-0.00784	-0.00855	-0.00934	-0.0083
1687.45	0.000580764	0.00356	0.01473	0.02707	-0.00127	-0.00723	-0.00825	-0.00901	-0.00983	-0.00885
1689.38	0.000573465	0.00352	0.01456	0.02673	-0.00173	-0.00765	-0.00866	-0.00948	-0.01031	-0.0094
1691.31	0.000572635	0.00349	0.01443	0.02646	-0.00219	-0.00804	-0.0091	-0.00998	-0.01086	-0.01005
1693.23	0.000579935	0.00349	0.01437	0.02624	-0.00264	-0.00841	-0.00957	-0.01053	-0.01149	-0.01082
1695.16	0.000590054	0.00353	0.01433	0.02603	-0.00306	-0.00876	-0.01006	-0.01112	-0.01218	-0.0117
1697.09	0.000596756	0.00359	0.01429	0.0258	-0.00344	-0.0091	-0.01054	-0.01172	-0.01289	-0.01261
1699.02	0.000596093	0.00364	0.01418	0.02549	-0.0038	-0.00946	-0.01095	-0.01222	-0.01343	-0.01325
1700.95	0.000591713	0.00364	0.01398	0.0251	-0.00414	-0.00983	-0.01123	-0.0125	-0.01363	-0.01339
1702.88	0.000584911	0.0036	0.01372	0.02464	-0.00447	-0.0102	-0.01138	-0.01255	-0.01351	-0.01304
1704.81	0.000571441	0.00353	0.01344	0.02415	-0.00479	-0.01056	-0.01144	-0.01244	-0.01319	-0.01239
1706.73	0.000555118	0.00345	0.01317	0.02371	-0.00511	-0.0109	-0.01154	-0.01235	-0.01293	-0.01185
1708.66	0.000542942	0.0034	0.01298	0.02336	-0.00544	-0.01119	-0.01171	-0.01241	-0.01293	-0.01173
1710.59	0.000538364	0.00336	0.01286	0.02312	-0.00577	-0.01144	-0.01194	-0.01261	-0.01314	-0.01198
1712.52	0.000540122	0.00333	0.01279	0.02295	-0.00608	-0.01164	-0.01215	-0.01287	-0.01345	-0.01238
1714.45	0.000540852	0.00328	0.01273	0.02281	-0.00638	-0.01181	-0.01231	-0.01311	-0.01371	-0.01272
1716.38	0.000532293	0.00321	0.01262	0.02265	-0.00663	-0.01194	-0.0124	-0.01325	-0.01381	-0.01284
1718.31	0.000514844	0.00311	0.01245	0.02244	-0.00684	-0.01206	-0.01247	-0.01328	-0.01377	-0.0127
1720.23	0.000496897	0.003	0.01227	0.0222	-0.007	-0.01219	-0.01254	-0.01324	-0.01368	-0.01245
1722.16	0.000482667	0.0029	0.0121	0.02198	-0.00711	-0.01233	-0.01259	-0.01317	-0.01355	-0.01213
1724.09	0.00047318	0.00281	0.01197	0.0218	-0.00718	-0.01246	-0.01265	-0.01311	-0.01348	-0.0119
1726.02	0.00046837	0.00275	0.0119	0.02168	-0.00724	-0.01258	-0.01274	-0.01314	-0.01352	-0.01189
1727.95	0.000467574	0.00273	0.01187	0.02163	-0.0073	-0.01266	-0.01285	-0.01328	-0.01368	-0.01211
1729.88	0.000472218	0.00274	0.01188	0.02162	-0.00738	-0.01271	-0.01298	-0.01349	-0.01392	-0.01251
1731.81	0.000483396	0.00276	0.0119	0.02164	-0.00747	-0.01272	-0.01311	-0.01373	-0.0142	-0.013
1733.73	0.000498921	0.00276	0.0119	0.02165	-0.00757	-0.01272	-0.01322	-0.01392	-0.01444	-0.0134
1735.66	0.000512754	0.00272	0.01187	0.02161	-0.00767	-0.01274	-0.0133	-0.01402	-0.0146	-0.01364
1737.59	0.00051418	0.00264	0.01181	0.02151	-0.00775	-0.01277	-0.01334	-0.01398	-0.01457	-0.01357
1739.52	0.000498755	0.00256	0.01172	0.02137	-0.00781	-0.01283	-0.01333	-0.01384	-0.01439	-0.01325
1741.45	0.000471654	0.0025	0.01163	0.02123	-0.00785	-0.01289	-0.01334	-0.01375	-0.0142	-0.01294
1743.38	0.00044094	0.00248	0.01156	0.02112	-0.00787	-0.01293	-0.01338	-0.01375	-0.01411	-0.0128
1745.31	0.000414605	0.00247	0.0115	0.02104	-0.00788	-0.01296	-0.01345	-0.01383	-0.01413	-0.01281
1747.23	0.000398089	0.00244	0.01146	0.02098	-0.0079	-0.01299	-0.01352	-0.01394	-0.01422	-0.0129
1749.16	0.000392319	0.0024	0.01141	0.02095	-0.00792	-0.01303	-0.01357	-0.01402	-0.01431	-0.013
1751.09	0.000395403	0.00235	0.01136	0.02091	-0.00796	-0.01309	-0.0136	-0.01404	-0.01436	-0.01304
1753.02	0.000404191	0.00232	0.01131	0.02086	-0.00802	-0.01315	-0.01361	-0.01401	-0.01435	-0.01298
1754.95	0.000411388	0.0023	0.01125	0.02079	-0.00809	-0.01321	-0.01358	-0.01392	-0.01425	-0.0128
1756.88	0.000411256	0.0023	0.01119	0.02071	-0.00818	-0.01326	-0.01355	-0.01383	-0.01412	-0.01259
1758.8	0.000405783	0.00229	0.01115	0.02064	-0.00826	-0.0133	-0.01353	-0.01378	-0.01403	-0.01246
1760.73	0.000400543	0.00226	0.01113	0.02058	-0.00834	-0.01334	-0.01353	-0.01377	-0.01399	-0.01239
1762.66	0.000400013	0.00223	0.01112	0.02053	-0.0084	-0.01338	-0.01357	-0.01381	-0.01402	-0.01245
1764.59	0.000404556	0.00221	0.01113	0.02051	-0.00844	-0.01342	-0.01363	-0.0139	-0.01416	-0.01268
1766.52	0.000408271	0.00221	0.01115	0.0205	-0.00846	-0.01344	-0.01368	-0.01401	-0.01433	-0.01295
1768.45	0.00040386	0.00222	0.01119	0.02048	-0.00847	-0.01344	-0.0137	-0.01409	-0.01445	-0.01314
1770.38	0.000387676	0.00223	0.01121	0.02044	-0.00849	-0.01343	-0.01368	-0.01411	-0.01447	-0.01319
1772.3	0.000364097	0.00223	0.01119	0.02036	-0.00852	-0.01343	-0.01365	-0.01409	-0.01442	-0.0131
1774.23	0.000344432	0.00221	0.01114	0.02027	-0.00856	-0.01346	-0.01366	-0.01407	-0.01436	-0.013
1776.16	0.000337635	0.00219	0.01106	0.02017	-0.00863	-0.01351	-0.01368	-0.01401	-0.01425	-0.01282
1778.09	0.000344366	0.00216	0.01099	0.02009	-0.0087	-0.01357	-0.01369	-0.01392	-0.01409	-0.01255
1780.02	0.000358857	0.00214	0.01094	0.02003	-0.00877	-0.01363	-0.01372	-0.01387	-0.01397	-0.01234
1781.95	0.000375074	0.00213	0.01093	0.01999	-0.00883	-0.01369	-0.01377	-0.01391	-0.01399	-0.01234
1783.88	0.000386813	0.00212	0.01093	0.01997	-0.00889	-0.01373	-0.01386	-0.01402	-0.01411	-0.0125
1785.8	0.000391125	0.00211	0.01093	0.01995	-0.00892	-0.01378	-0.01394	-0.01412	-0.01424	-0.01267
1787.73	0.000392982	0.00211	0.01094	0.01993	-0.00895	-0.01382	-0.01401	-0.01417	-0.01434	-0.0128
1789.66	0.00039862	0.00212	0.01095	0.01992	-0.00896	-0.01384	-0.01403	-0.01417	-0.01438	-0.01285
1791.59	0.000407342	0.00214	0.01096	0.01992	-0.00898	-0.01383	-0.01403	-0.01417	-0.01441	-0.01289
1793.52	0.000411388	0.00215	0.01097	0.0199	-0.00899	-0.01382	-0.01403	-0.01421	-0.01445	-0.01297
1795.45	0.000404258	0.00214	0.01095	0.01987	-0.00902	-0.01382	-0.01403	-0.01429	-0.01449	-0.01305
1797.38	0.00039013	0.00213	0.01092	0.01981	-0.00906	-0.01385	-0.01404	-0.01434	-0.01448	-0.01306
1799.3	0.000378655	0.00211	0.01088	0.01975	-0.00912	-0.01388	-0.01405	-0.01436	-0.01444	-0.013
1801.23	0.000374974	0.00209	0.01084	0.0197	-0.00919	-0.01391	-0.01406	-0.01434	-0.01437	-0.01288
1803.16	0.00037703	0.00207	0.0108	0.01964	-0.00926	-0.01395	-0.01406	-0.01427	-0.01425	-0.01267
1805.09	0.000380645	0.00205	0.01076	0.01959	-0.00932	-0.014	-0.01402	-0.01416	-0.01411	-0.0124
1807.02	0.000384459	0.00205	0.01074	0.01954	-0.00937	-0.01405	-0.01397	-0.01404	-0.01397	-0.01214
1808.95	0.000387609	0.00206	0.01072	0.01949	-0.00941	-0.0141	-0.01393	-0.01394	-0.01386	-0.01195
1810.87	0.000387178	0.00207	0.01071	0.01947	-0.00943	-0.01414	-0.01391	-0.0139	-0.01382	-0.01188
1812.8	0.000379915	0.00207	0.0107	0.01945	-0.00945	-0.01418	-0.01394	-0.01394	-0.01387	-0.01193
1814.73	0.000363102	0.00207	0.01069	0.01942	-0.00946	-0.01421	-0.014	-0.01402	-0.01396	-0.01203
1816.66	0.000339458	0.00205	0.01067	0.01938	-0.00949	-0.01425	-0.01407	-0.01412	-0.01406	-0.01212
1818.59	0.00031953	0.00203	0.01066	0.01933	-0.00952	-0.01428	-0.01413	-0.01419	-0.01413	-0.0122
1820.52	0.000312699	0.00203	0.01065	0.01929	-0.00955	-0.0143	-0.01419	-0.01424	-0.0142	-0.01231
1822.44	0.000318634	0.00202	0.01066	0.01926	-0.00959	-0.01431	-0.01423	-0.01428	-0.01427	-0.01243
1824.37	0.000331301	0.00202	0.01066	0.01925	-0.00962	-0.01431	-0.01427	-0.01432	-0.01433	-0.01254
1826.3	0.000345991	0.00201	0.01066	0.01924	-0.00964	-0.01431	-0.01431	-0.01435	-0.01437	-0.01261
1828.23	0.000361013	0.002	0.01066	0.01922	-0.00966	-0.01431	-0.01431	-0.01435	-0.01435	-0.01257
1830.16	0.000376168	0.00201	0.01065	0.01921	-0.00966	-0.01432	-0.0143	-0.01431	-0.0143	-0.01247
1832.09	0.000388637	0.00202	0.01065	0.0192	-0.00967	-0.01433	-0.01429	-0.01429	-0.01428	-0.01242
1834.02	0.000392385	0.00204	0.01065	0.01918	-0.00967	-0.01436	-0.01429	-0.01428	-0.01428	-0.0124
1835.94	0.000387079	0.00205	0.01064	0.01916	-0.00967	-0.01439	-0.01429	-0.01428	-0.01428	-0.0124
1837.87	0.000379617	0.00207	0.01065	0.01914	-0.00967	-0.01442	-0.01431	-0.01431	-0.01433	-0.01247
1839.8	0.000376234	0.00209	0.01067	0.01915	-0.00968	-0.01444	-0.01436	-0.01439	-0.01445	-0.01265
1841.73	0.000378821	0.0021	0.01069	0.01916	-0.0097	-0.01446	-0.0144	-0.01447	-0.01457	-0.01281
1843.66	0.000386482	0.00212	0.01069	0.01917	-0.00973	-0.01445	-0.0144	-0.0145	-0.01461	-0.01287
1845.59	0.00039338	0.00212	0.01068	0.01915	-0.00976	-0.01443	-0.01438	-0.01449	-0.01457	-0.0128
1847.52	0.000389765	0.00211	0.01065	0.0191	-0.0098	-0.01442	-0.01434	-0.01442	-0.01445	-0.01261
1849.44	0.000373681	0.00209	0.01061	0.01903	-0.00983	-0.01443	-0.0143	-0.01435	-0.0143	-0.01237
1851.37	0.000353618	0.00207	0.01057	0.01897	-0.00986	-0.01446	-0.01428	-0.01431	-0.0142	-0.0122
1853.3	0.000337668	0.00205	0.01054	0.01892	-0.00988	-0.01449	-0.01428	-0.01429	-0.01414	-0.01211
1855.23	0.000327654	0.00203	0.01053	0.01888	-0.0099	-0.01452	-0.01427	-0.01428	-0.01412	-0.01207
1857.16	0.000321221	0.00201	0.01052	0.01886	-0.00991	-0.01456	-0.01428	-0.01427	-0.01411	-0.01207
1859.09	0.000315882	0.002	0.01051	0.01883	-0.00993	-0.01459	-0.01429	-0.01428	-0.01411	-0.01208
1861.02	0.000311207	0.002	0.0105	0.01881	-0.00994	-0.01462	-0.01432	-0.01432	-0.01414	-0.01213
1862.94	0.000307162	0.00201	0.0105	0.0188	-0.00996	-0.01465	-0.01437	-0.01439	-0.01421	-0.01223
1864.87	0.000304111	0.00203	0.01051	0.01879	-0.00998	-0.01467	-0.0144	-0.01445	-0.01429	-0.01235
1866.8	0.000304907	0.00204	0.01052	0.01879	-0.01001	-0.01467	-0.01442	-0.01449	-0.01434	-0.01243
1868.73	0.000314456	0.00205	0.01053	0.01879	-0.01003	-0.01466	-0.01443	-0.0145	-0.01439	-0.0125
1870.66	0.000332229	0.00205	0.01055	0.01879	-0.01006	-0.01466	-0.01444	-0.0145	-0.01442	-0.01256
1872.59	0.00035007	0.00204	0.01055	0.01876	-0.01008	-0.01468	-0.01445	-0.01448	-0.0144	-0.01253
1874.52	0.000361278	0.00203	0.01054	0.01873	-0.01009	-0.01471	-0.01444	-0.01443	-0.01432	-0.01239
1876.44	0.00036549	0.00202	0.01052	0.0187	-0.01009	-0.01472	-0.01442	-0.01437	-0.01422	-0.01222
1878.37	0.000364926	0.00201	0.01051	0.01868	-0.0101	-0.01473	-0.0144	-0.01433	-0.01415	-0.01211
1880.3	0.000362538	0.002	0.01051	0.01867	-0.01009	-0.01472	-0.0144	-0.01433	-0.01414	-0.01209
1882.23	0.000360449	0.002	0.01051	0.01867	-0.01009	-0.01471	-0.0144	-0.01436	-0.01417	-0.01215
1884.16	0.000358194	0.00201	0.01051	0.01867	-0.0101	-0.01471	-0.01442	-0.01441	-0.01424	-0.01227
1886.09	0.000354314	0.00202	0.01051	0.01866	-0.01011	-0.01472	-0.01445	-0.01445	-0.01431	-0.01238
1888.02	0.000351462	0.00203	0.01051	0.01864	-0.01012	-0.01473	-0.01448	-0.01447	-0.01435	-0.01244
1889.94	0.000356271	0.00203	0.01052	0.01864	-0.01014	-0.01474	-0.01451	-0.01447	-0.01438	-0.01248
1891.87	0.000368938	0.00204	0.01054	0.01864	-0.01016	-0.01475	-0.01454	-0.01447	-0.0144	-0.01251
1893.8	0.000380081	0.00204	0.01054	0.01864	-0.01018	-0.01477	-0.01456	-0.01447	-0.0144	-0.01248
1895.73	0.000384094	0.00205	0.01054	0.01862	-0.0102	-0.01479	-0.01456	-0.01446	-0.01436	-0.0124
1897.66	0.000384923	0.00205	0.01053	0.0186	-0.0102	-0.01481	-0.01456	-0.01446	-0.01433	-0.01232
1899.59	0.000388869	0.00206	0.01053	0.01858	-0.0102	-0.01482	-0.01455	-0.01446	-0.0143	-0.01226
1901.51	0.00039716	0.00207	0.01054	0.01858	-0.0102	-0.01483	-0.01454	-0.01445	-0.01429	-0.01223
1903.44	0.000403528	0.00207	0.01056	0.01858	-0.0102	-0.01484	-0.01454	-0.01444	-0.01429	-0.01225
1905.37	0.000397724	0.00206	0.01057	0.0186	-0.0102	-0.01484	-0.01454	-0.01443	-0.01431	-0.01229
1907.3	0.000376201	0.00205	0.01057	0.0186	-0.01021	-0.01485	-0.01454	-0.01444	-0.01433	-0.01234
1909.23	0.000349572	0.00204	0.01056	0.0186	-0.01022	-0.01485	-0.01457	-0.01448	-0.01437	-0.01242
1911.16	0.000334617	0.00205	0.01057	0.01859	-0.01025	-0.01487	-0.01461	-0.01455	-0.01444	-0.01254
1913.09	0.000338563	0.00206	0.01058	0.01858	-0.01027	-0.01488	-0.01465	-0.01463	-0.01453	-0.01266
1915.01	0.000354613	0.00209	0.01059	0.01858	-0.01029	-0.01488	-0.01469	-0.01468	-0.01459	-0.01273
1916.94	0.000371691	0.0021	0.01061	0.01858	-0.01029	-0.01488	-0.0147	-0.0147	-0.01461	-0.01276
1918.87	0.000384857	0.00211	0.01062	0.01859	-0.01029	-0.01487	-0.0147	-0.01469	-0.0146	-0.01276
1920.8	0.000395966	0.00211	0.01062	0.01859	-0.01028	-0.01486	-0.01468	-0.01465	-0.01457	-0.0127
1922.73	0.000406148	0.00211	0.01062	0.01859	-0.01027	-0.01487	-0.01465	-0.01459	-0.0145	-0.01259
1924.66	0.000410659	0.00211	0.0106	0.01858	-0.01026	-0.01488	-0.01463	-0.01455	-0.01446	-0.01249
1926.59	0.000404125	0.00211	0.01059	0.01857	-0.01026	-0.01489	-0.01462	-0.01453	-0.01444	-0.01242
1928.51	0.0003895	0.00211	0.01057	0.01855	-0.01027	-0.0149	-0.01462	-0.01452	-0.01441	-0.01236
1930.44	0.000374742	0.0021	0.01057	0.01853	-0.01029	-0.01491	-0.01463	-0.01453	-0.01439	-0.01232
1932.37	0.000366683	0.0021	0.01057	0.01851	-0.01032	-0.0149	-0.01464	-0.01453	-0.01438	-0.01232
1934.3	0.000368607	0.00211	0.01059	0.0185	-0.01035	-0.0149	-0.01465	-0.01454	-0.01441	-0.01237
1936.23	0.000377494	0.00213	0.01061	0.0185	-0.01038	-0.01489	-0.01466	-0.01455	-0.01445	-0.01247
1938.16	0.000386813	0.00214	0.01063	0.01852	-0.01038	-0.01489	-0.01467	-0.01458	-0.01451	-0.01258
1940.09	0.000392518	0.00215	0.01064	0.01853	-0.01038	-0.0149	-0.01467	-0.01459	-0.01454	-0.01264
1942.01	0.000393811	0.00215	0.01065	0.01854	-0.01036	-0.01489	-0.01468	-0.0146	-0.01454	-0.01264
1943.94	0.000388637	0.00215	0.01065	0.01854	-0.01033	-0.01489	-0.01468	-0.0146	-0.01454	-0.01263
1945.87	0.00037388	0.00214	0.01064	0.01853	-0.01031	-0.01491	-0.01469	-0.0146	-0.01453	-0.0126
1947.8	0.000353253	0.00214	0.01063	0.01851	-0.01029	-0.01494	-0.0147	-0.01461	-0.01452	-0.01257
1949.73	0.000336971	0.00214	0.01062	0.0185	-0.01029	-0.01496	-0.0147	-0.01462	-0.0145	-0.01252
1951.66	0.00033402	0.00215	0.01063	0.01848	-0.0103	-0.01497	-0.0147	-0.01462	-0.01448	-0.01247
1953.58	0.00034808	0.00217	0.01064	0.01847	-0.01032	-0.01497	-0.01469	-0.0146	-0.01446	-0.01244
1955.51	0.000374676	0.00219	0.01066	0.01847	-0.01035	-0.01497	-0.01467	-0.01459	-0.01445	-0.01243
1957.44	0.000402235	0.0022	0.01068	0.01848	-0.01038	-0.01496	-0.01466	-0.01458	-0.01445	-0.01244
1959.37	0.00041822	0.00221	0.01069	0.0185	-0.0104	-0.01496	-0.01465	-0.01458	-0.01445	-0.01245
1961.3	0.000415899	0.0022	0.0107	0.01851	-0.0104	-0.01496	-0.01464	-0.01459	-0.01445	-0.01246
1963.23	0.000396796	0.00219	0.0107	0.01852	-0.0104	-0.01496	-0.01464	-0.0146	-0.01446	-0.01248
1965.15	0.000370431	0.00217	0.0107	0.01851	-0.01038	-0.01496	-0.01466	-0.01462	-0.01446	-0.01248
1967.08	0.000350468	0.00216	0.01069	0.0185	-0.01036	-0.01494	-0.01468	-0.01462	-0.01447	-0.01247
1969.01	0.000344631	0.00217	0.01069	0.0185	-0.01033	-0.01492	-0.01471	-0.01462	-0.01448	-0.01247
1970.94	0.000350567	0.00218	0.01069	0.01849	-0.01031	-0.0149	-0.01472	-0.01461	-0.01448	-0.01246
1972.87	0.000364196	0.00219	0.01069	0.01848	-0.01031	-0.01489	-0.01472	-0.01459	-0.01446	-0.01243
1974.8	0.000382801	0.0022	0.0107	0.01846	-0.01031	-0.01489	-0.0147	-0.01458	-0.01443	-0.0124
1976.73	0.000401041	0.0022	0.0107	0.01845	-0.01032	-0.0149	-0.01468	-0.01457	-0.01441	-0.01239
1978.65	0.000411819	0.0022	0.01071	0.01845	-0.01033	-0.01491	-0.01467	-0.01457	-0.0144	-0.01238
1980.58	0.00041162	0.0022	0.01072	0.01845	-0.01034	-0.01491	-0.01466	-0.01456	-0.0144	-0.01239
1982.51	0.000404258	0.0022	0.01074	0.01846	-0.01034	-0.01492	-0.01465	-0.01455	-0.01441	-0.0124
1984.44	0.000398189	0.00221	0.01075	0.01847	-0.01034	-0.01491	-0.01464	-0.01454	-0.01442	-0.01242
1986.37	0.000399283	0.00223	0.01078	0.01849	-0.01032	-0.01489	-0.01464	-0.01454	-0.01443	-0.01245
1988.3	0.000406347	0.00225	0.01081	0.01851	-0.01031	-0.01487	-0.01464	-0.01455	-0.01444	-0.01249
1990.23	0.000414539	0.00228	0.01083	0.01852	-0.01029	-0.01485	-0.01465	-0.01456	-0.01445	-0.01253
1992.15	0.000420343	0.00229	0.01083	0.01853	-0.01027	-0.01484	-0.01466	-0.01457	-0.01446	-0.01254
1994.08	0.00042167	0.00228	0.01082	0.01853	-0.01026	-0.01485	-0.01465	-0.01457	-0.01446	-0.01253
1996.01	0.000416164	0.00227	0.0108	0.01851	-0.01026	-0.01487	-0.01465	-0.01456	-0.01445	-0.01248
1997.94	0.000403992	0.00225	0.01078	0.01849	-0.01026	-0.01489	-0.01464	-0.01454	-0.01443	-0.01241
1999.87	0.000390992	0.00224	0.01077	0.01847	-0.01027	-0.01491	-0.01464	-0.01453	-0.01441	-0.01236
2001.8	0.000384227	0.00224	0.01079	0.01848	-0.01028	-0.01492	-0.01464	-0.01452	-0.01441	-0.01234
2003.73	0.000384757	0.00225	0.01082	0.01849	-0.01029	-0.01491	-0.01464	-0.01452	-0.01441	-0.01235
2005.65	0.000388206	0.00225	0.01083	0.01851	-0.0103	-0.0149	-0.01464	-0.01455	-0.01441	-0.01238
2007.58	0.000390428	0.00224	0.01084	0.01852	-0.01031	-0.01489	-0.01465	-0.01459	-0.01442	-0.01241
2009.51	0.000390229	0.00223	0.01084	0.01853	-0.01031	-0.01489	-0.01465	-0.01461	-0.01442	-0.01243
2011.44	0.000389599	0.00224	0.01084	0.01852	-0.0103	-0.01489	-0.01465	-0.01461	-0.01441	-0.01243
2013.37	0.000393114	0.00225	0.01084	0.01851	-0.0103	-0.01488	-0.01464	-0.01458	-0.0144	-0.01241
2015.3	0.000402998	0.00228	0.01085	0.0185	-0.01029	-0.01487	-0.01462	-0.01454	-0.01438	-0.01238
2017.22	0.000414672	0.0023	0.01085	0.01851	-0.01029	-0.01486	-0.0146	-0.0145	-0.01437	-0.01237
2019.15	0.000420973	0.00232	0.01087	0.01852	-0.01028	-0.01485	-0.0146	-0.01451	-0.01439	-0.01239
2021.08	0.000420011	0.00233	0.01088	0.01853	-0.01028	-0.01484	-0.01461	-0.01453	-0.01442	-0.01243
2023.01	0.000414771	0.00233	0.01088	0.01854	-0.01029	-0.01484	-0.01462	-0.01455	-0.01443	-0.01244
2024.94	0.000408171	0.00232	0.01088	0.01854	-0.01029	-0.01484	-0.01461	-0.01455	-0.01444	-0.01243
2026.87	0.000402533	0.00231	0.01088	0.01853	-0.01029	-0.01485	-0.0146	-0.01453	-0.01443	-0.01242
2028.8	0.000399383	0.0023	0.01088	0.01851	-0.0103	-0.01485	-0.01459	-0.01451	-0.01442	-0.01239
2030.72	0.000398421	0.00231	0.01088	0.0185	-0.0103	-0.01484	-0.01458	-0.01449	-0.01441	-0.01237
2032.65	0.000398752	0.00233	0.0109	0.01849	-0.01029	-0.01483	-0.01457	-0.01448	-0.0144	-0.01235
2034.58	0.000401173	0.00234	0.01092	0.01849	-0.01028	-0.01483	-0.01457	-0.01448	-0.01441	-0.01235
2036.51	0.000406248	0.00235	0.01093	0.0185	-0.01027	-0.01483	-0.01456	-0.01449	-0.01441	-0.01235
2038.44	0.00041298	0.00235	0.01095	0.01851	-0.01027	-0.01483	-0.01456	-0.0145	-0.0144	-0.01235
2040.37	0.000419879	0.00236	0.01097	0.01852	-0.01026	-0.01482	-0.01455	-0.0145	-0.01438	-0.01236
2042.3	0.000425019	0.00237	0.01099	0.01853	-0.01026	-0.01482	-0.01456	-0.01451	-0.01439	-0.01237
2044.22	0.000425915	0.00237	0.011	0.01854	-0.01027	-0.01484	-0.01458	-0.01452	-0.0144	-0.01239
2046.15	0.000422432	0.00236	0.01099	0.01854	-0.01028	-0.01486	-0.01459	-0.01452	-0.0144	-0.01239
2048.08	0.00041769	0.00236	0.01099	0.01853	-0.01029	-0.01488	-0.0146	-0.01452	-0.01439	-0.01236
2050.01	0.000414473	0.00235	0.01099	0.01854	-0.0103	-0.01489	-0.0146	-0.01451	-0.01437	-0.01234
2051.94	0.000411388	0.00235	0.011	0.01854	-0.01031	-0.01489	-0.0146	-0.01451	-0.01436	-0.01232
2053.87	0.000405385	0.00236	0.01101	0.01853	-0.01031	-0.01488	-0.01461	-0.01451	-0.01437	-0.01232
2055.8	0.000398089	0.00236	0.01102	0.01853	-0.01031	-0.01487	-0.01462	-0.01453	-0.01438	-0.01234
2057.72	0.000394773	0.00236	0.01102	0.01853	-0.0103	-0.01486	-0.01462	-0.01454	-0.01439	-0.01238
2059.65	0.000398023	0.00237	0.01103	0.01855	-0.0103	-0.01483	-0.01461	-0.01455	-0.01439	-0.0124
2061.58	0.000406447	0.00237	0.01105	0.01857	-0.01029	-0.01481	-0.01458	-0.01454	-0.01438	-0.01239
2063.51	0.000418452	0.00236	0.01107	0.01859	-0.01028	-0.01478	-0.01455	-0.01452	-0.01435	-0.01235
2065.44	0.000434207	0.00236	0.01107	0.0186	-0.01028	-0.01477	-0.01454	-0.01451	-0.01433	-0.01232
2067.37	0.000450757	0.00237	0.01107	0.01861	-0.01028	-0.01477	-0.01454	-0.01451	-0.01432	-0.0123
2069.3	0.000460642	0.00239	0.01107	0.01861	-0.01029	-0.01479	-0.01456	-0.01451	-0.01433	-0.0123
2071.22	0.000458718	0.00243	0.01107	0.01861	-0.0103	-0.01481	-0.01458	-0.01452	-0.01435	-0.01232
2073.15	0.000447971	0.00245	0.01107	0.01861	-0.01032	-0.01484	-0.0146	-0.01453	-0.01437	-0.01234
2075.08	0.000437026	0.00247	0.01107	0.0186	-0.01034	-0.01486	-0.01461	-0.01454	-0.01439	-0.01236
2077.01	0.000432548	0.00246	0.01107	0.01859	-0.01035	-0.01488	-0.01461	-0.01455	-0.0144	-0.01239
2078.94	0.000435003	0.00245	0.01108	0.01857	-0.01036	-0.01489	-0.0146	-0.01456	-0.01441	-0.01241
2080.87	0.000440044	0.00244	0.01111	0.01856	-0.01037	-0.0149	-0.0146	-0.01457	-0.01442	-0.01243
2082.8	0.000443029	0.00244	0.01113	0.01856	-0.01038	-0.01491	-0.01461	-0.01457	-0.01444	-0.01245
2084.72	0.000443195	0.00246	0.01115	0.01857	-0.01039	-0.01492	-0.01463	-0.01457	-0.01446	-0.01248
2086.65	0.000443527	0.00247	0.01117	0.01857	-0.0104	-0.01493	-0.01466	-0.01456	-0.01448	-0.0125
2088.58	0.000447142	0.00246	0.01117	0.01858	-0.01041	-0.01495	-0.01466	-0.01455	-0.01448	-0.0125
2090.51	0.000454074	0.00245	0.01117	0.01858	-0.01042	-0.01496	-0.01466	-0.01455	-0.01447	-0.01248
2092.44	0.000459348	0.00245	0.01117	0.01858	-0.01044	-0.01498	-0.01465	-0.01455	-0.01446	-0.01245
2094.37	0.000456164	0.00245	0.01116	0.01857	-0.01046	-0.01499	-0.01466	-0.01456	-0.01445	-0.01243
2096.29	0.000444588	0.00245	0.01114	0.01855	-0.01048	-0.015	-0.01468	-0.01458	-0.01447	-0.01244
2098.22	0.000434273	0.00246	0.01113	0.01853	-0.0105	-0.015	-0.01471	-0.01461	-0.01449	-0.01246
2100.15	0.000436396	0.00246	0.01113	0.01851	-0.01052	-0.015	-0.01472	-0.01464	-0.01452	-0.01249
2102.08	0.00045351	0.00248	0.01115	0.01849	-0.01053	-0.01501	-0.01472	-0.01466	-0.01453	-0.0125
2104.01	0.000468436	0.00249	0.01117	0.01849	-0.01054	-0.01503	-0.01472	-0.01466	-0.01454	-0.01249
2105.94	0.000469332	0.00249	0.01117	0.01848	-0.01055	-0.01506	-0.01473	-0.01466	-0.01453	-0.01248
2107.86	0.000461006	0.00249	0.01115	0.01846	-0.01055	-0.01508	-0.01475	-0.01466	-0.01453	-0.01249
2109.79	0.000447142	0.00249	0.01113	0.01842	-0.01056	-0.01511	-0.01478	-0.01469	-0.01455	-0.01252
2111.72	0.000433278	0.00248	0.01113	0.01838	-0.01057	-0.01513	-0.01481	-0.01475	-0.01461	-0.01258
2113.65	0.000432648	0.00249	0.01114	0.01837	-0.01058	-0.01516	-0.01483	-0.0148	-0.01467	-0.01265
2115.58	0.000444522	0.00251	0.01115	0.01838	-0.0106	-0.01516	-0.01484	-0.01479	-0.01467	-0.01266
2117.51	0.000454804	0.00252	0.01114	0.0184	-0.01062	-0.01514	-0.01485	-0.01475	-0.01463	-0.01262
2119.44	0.00045225	0.0025	0.01114	0.0184	-0.01064	-0.01515	-0.01486	-0.01474	-0.0146	-0.01259
2121.36	0.000437789	0.00247	0.01114	0.01839	-0.01067	-0.01519	-0.01487	-0.01476	-0.01461	-0.0126
2123.29	0.000425086	0.00245	0.01114	0.01837	-0.01069	-0.01522	-0.01485	-0.01478	-0.01462	-0.01264
2125.22	0.000426014	0.00246	0.01113	0.01835	-0.01072	-0.01522	-0.01484	-0.01477	-0.01463	-0.01267
2127.15	0.000439414	0.00247	0.01113	0.01833	-0.01073	-0.01522	-0.01484	-0.01477	-0.01464	-0.01267
2129.08	0.000448038	0.00248	0.01113	0.0183	-0.01075	-0.01524	-0.01487	-0.01478	-0.01465	-0.01268
2131.01	0.000438187	0.00248	0.01112	0.01829	-0.01076	-0.01527	-0.0149	-0.01481	-0.01469	-0.0127
2132.94	0.00042356	0.00247	0.01111	0.01828	-0.01077	-0.0153	-0.01493	-0.01486	-0.01473	-0.01274
2134.86	0.000420111	0.00247	0.01112	0.01829	-0.01077	-0.01531	-0.01495	-0.01489	-0.01479	-0.01278
2136.79	0.000421305	0.00245	0.01112	0.01828	-0.01078	-0.01532	-0.01499	-0.01492	-0.01482	-0.01282
2138.72	0.00041968	0.00243	0.0111	0.01826	-0.01079	-0.01533	-0.01502	-0.01494	-0.01482	-0.01283
2140.65	0.000417391	0.00242	0.01108	0.01824	-0.01081	-0.01534	-0.01503	-0.01495	-0.0148	-0.01283
2142.58	0.000416065	0.00243	0.01108	0.01821	-0.01084	-0.01534	-0.01503	-0.01495	-0.01478	-0.01282
2144.51	0.000414307	0.00246	0.01108	0.0182	-0.01087	-0.01535	-0.01502	-0.01495	-0.01478	-0.01282
2146.44	0.000407607	0.00247	0.01108	0.01819	-0.0109	-0.01536	-0.01503	-0.01495	-0.0148	-0.01282
2148.36	0.000391091	0.00247	0.01107	0.01818	-0.01092	-0.01538	-0.01504	-0.01498	-0.01484	-0.01284
2150.29	0.00037378	0.00246	0.01106	0.01816	-0.01094	-0.0154	-0.01506	-0.01502	-0.01487	-0.01287
2152.22	0.000382834	0.00245	0.01106	0.01816	-0.01096	-0.01541	-0.01508	-0.01505	-0.01488	-0.0129
2154.15	0.000429994	0.00244	0.01108	0.01817	-0.01097	-0.01541	-0.01509	-0.01506	-0.01488	-0.01291
2156.08	0.00048071	0.00245	0.01111	0.01817	-0.01099	-0.01542	-0.01509	-0.01504	-0.01488	-0.01291
2158.01	0.000489035	0.00247	0.0111	0.01815	-0.011	-0.01545	-0.01509	-0.01504	-0.0149	-0.01293
2159.93	0.000457126	0.00248	0.01107	0.01812	-0.01101	-0.0155	-0.01512	-0.01506	-0.01494	-0.01297
2161.86	0.0004222	0.00248	0.01103	0.01808	-0.01102	-0.01553	-0.01517	-0.01508	-0.015	-0.013
2163.79	0.000404556	0.00246	0.011	0.01803	-0.01104	-0.01555	-0.01523	-0.0151	-0.01503	-0.01301
2165.72	0.000408005	0.00244	0.01099	0.01798	-0.01107	-0.01557	-0.01525	-0.0151	-0.01504	-0.01301
2167.65	0.000427573	0.00245	0.01099	0.01796	-0.01111	-0.01559	-0.01525	-0.01512	-0.01502	-0.013
2169.58	0.000439513	0.00247	0.01101	0.01795	-0.01115	-0.0156	-0.01525	-0.01515	-0.01501	-0.01302
2171.51	0.000428137	0.00246	0.011	0.01793	-0.01119	-0.01564	-0.01529	-0.01519	-0.01504	-0.01306
2173.43	0.000410692	0.00244	0.01098	0.0179	-0.01122	-0.01568	-0.01535	-0.01523	-0.01509	-0.01309
2175.36	0.000410194	0.00242	0.01096	0.01787	-0.01125	-0.01571	-0.01539	-0.01526	-0.01513	-0.0131
2177.29	0.000424157	0.00244	0.01097	0.01786	-0.01127	-0.01573	-0.0154	-0.01525	-0.01513	-0.01309
2179.22	0.000436462	0.00247	0.011	0.01786	-0.01128	-0.01574	-0.01537	-0.01523	-0.0151	-0.01308
2181.15	0.000442333	0.00249	0.01101	0.01787	-0.01129	-0.01575	-0.01535	-0.01523	-0.01508	-0.01309
2183.08	0.000443792	0.00249	0.01102	0.01787	-0.0113	-0.01576	-0.01536	-0.01525	-0.01509	-0.01312
2185.01	0.000440774	0.00247	0.01101	0.01784	-0.01131	-0.01579	-0.01538	-0.01528	-0.01513	-0.01315
2186.93	0.000439613	0.00246	0.011	0.01781	-0.01132	-0.01581	-0.01541	-0.01531	-0.01518	-0.01318
2188.86	0.000450691	0.00246	0.01101	0.0178	-0.01134	-0.01581	-0.01543	-0.01532	-0.0152	-0.01318
2190.79	0.000474241	0.00248	0.011	0.0178	-0.01137	-0.01583	-0.01546	-0.01532	-0.01521	-0.01318
2192.72	0.000497494	0.00248	0.01098	0.01778	-0.01139	-0.01585	-0.01549	-0.01533	-0.01521	-0.0132
2194.65	0.000499982	0.00246	0.01095	0.01775	-0.01142	-0.01586	-0.01552	-0.01534	-0.01522	-0.01324
2196.58	0.000476231	0.00242	0.01093	0.01772	-0.01144	-0.01588	-0.01554	-0.01536	-0.01523	-0.01328
2198.51	0.00045288	0.00242	0.01093	0.01771	-0.01147	-0.01589	-0.01556	-0.01538	-0.01525	-0.0133
2200.43	0.000452416	0.00245	0.01093	0.01769	-0.0115	-0.01591	-0.01557	-0.01541	-0.01526	-0.01331
2202.36	0.000463196	0.00251	0.01093	0.01767	-0.01152	-0.01594	-0.01558	-0.01545	-0.01528	-0.01332
2204.29	0.000468569	0.00255	0.01093	0.01765	-0.01155	-0.01597	-0.0156	-0.01548	-0.0153	-0.01333
2206.22	0.000464821	0.00254	0.01093	0.01764	-0.01158	-0.016	-0.01562	-0.01549	-0.01531	-0.01334
2208.15	0.000454041	0.0025	0.01092	0.01763	-0.01161	-0.01604	-0.01565	-0.01548	-0.01532	-0.01337
2210.08	0.000445086	0.00247	0.01092	0.01761	-0.01163	-0.01607	-0.01568	-0.0155	-0.01534	-0.01341
2212.01	0.000447142	0.00247	0.01091	0.01757	-0.01166	-0.0161	-0.01569	-0.01554	-0.01539	-0.01345
2213.93	0.000459083	0.0025	0.0109	0.01753	-0.01169	-0.01613	-0.01571	-0.0156	-0.01543	-0.01349
2215.86	0.000473114	0.00251	0.01087	0.01749	-0.01172	-0.01616	-0.01575	-0.01567	-0.01546	-0.01355
2217.79	0.000477591	0.0025	0.01084	0.01747	-0.01176	-0.01619	-0.0158	-0.01574	-0.0155	-0.0136
2219.72	0.000465451	0.00247	0.01083	0.01744	-0.01179	-0.01623	-0.01587	-0.01578	-0.01553	-0.01364
2221.65	0.000451023	0.00246	0.01084	0.01741	-0.01183	-0.01626	-0.01591	-0.0158	-0.01556	-0.01366
2223.58	0.000457789	0.00247	0.01086	0.0174	-0.01188	-0.01629	-0.01592	-0.0158	-0.01558	-0.01368
2225.51	0.000483728	0.0025	0.01087	0.0174	-0.01192	-0.01631	-0.01591	-0.01581	-0.01561	-0.0137
2227.43	0.000503731	0.00252	0.01085	0.01742	-0.01196	-0.01633	-0.0159	-0.01583	-0.01565	-0.01373
2229.36	0.000503863	0.00252	0.01084	0.01742	-0.01199	-0.01636	-0.01592	-0.01587	-0.01571	-0.01376
2231.29	0.000493713	0.00252	0.01085	0.0174	-0.01202	-0.01638	-0.01597	-0.01591	-0.01576	-0.01379
2233.22	0.000484491	0.00253	0.01087	0.01736	-0.01204	-0.01641	-0.01601	-0.01595	-0.0158	-0.01381
2235.15	0.000476265	0.00254	0.01087	0.01732	-0.01206	-0.01646	-0.01605	-0.01601	-0.01584	-0.01385
2237.08	0.000471256	0.00252	0.01083	0.01725	-0.01209	-0.01653	-0.0161	-0.01606	-0.01587	-0.0139
2239	0.000475104	0.00248	0.0108	0.0172	-0.01211	-0.0166	-0.01614	-0.01608	-0.0159	-0.01395
2240.93	0.000480842	0.00245	0.01079	0.01718	-0.01215	-0.01664	-0.01618	-0.01609	-0.01592	-0.01399
2242.86	0.000477459	0.00246	0.0108	0.01717	-0.01219	-0.01666	-0.01623	-0.0161	-0.01595	-0.01403
2244.79	0.000468967	0.00249	0.0108	0.01715	-0.01223	-0.01667	-0.01628	-0.01613	-0.01601	-0.01407
2246.72	0.000466546	0.0025	0.0108	0.01711	-0.01228	-0.01669	-0.01633	-0.01619	-0.01606	-0.01412
2248.65	0.000469034	0.00249	0.01079	0.01707	-0.01233	-0.01671	-0.01637	-0.01624	-0.01609	-0.01416
2250.57	0.000464456	0.00249	0.01078	0.01704	-0.01237	-0.01673	-0.01638	-0.01627	-0.0161	-0.0142
2252.5	0.000451155	0.00248	0.01076	0.01701	-0.0124	-0.01674	-0.01638	-0.0163	-0.01611	-0.01422
2254.43	0.000435699	0.00249	0.01075	0.01698	-0.01242	-0.01676	-0.01639	-0.01633	-0.01613	-0.01424
2256.36	0.000428502	0.00249	0.01074	0.01697	-0.01243	-0.01678	-0.01642	-0.01635	-0.01616	-0.01425
2258.29	0.000436993	0.00249	0.01073	0.01696	-0.01244	-0.01681	-0.01645	-0.01637	-0.01618	-0.01426
2260.22	0.000458685	0.00248	0.01073	0.01696	-0.01244	-0.01684	-0.01646	-0.01638	-0.0162	-0.01427
2262.15	0.000480909	0.00247	0.01072	0.01696	-0.01245	-0.01687	-0.01647	-0.01639	-0.01621	-0.01427
2264.07	0.000490097	0.00247	0.01071	0.01694	-0.01246	-0.01691	-0.01647	-0.0164	-0.01621	-0.01427
2266	0.000482932	0.00248	0.0107	0.01691	-0.01248	-0.01693	-0.01647	-0.01641	-0.01623	-0.01428
2267.93	0.000466811	0.0025	0.01069	0.01688	-0.01251	-0.01695	-0.01648	-0.01642	-0.01625	-0.0143
2269.86	0.000450591	0.00251	0.01069	0.01685	-0.01253	-0.01696	-0.0165	-0.01643	-0.01627	-0.01433
2271.79	0.000440508	0.00252	0.01069	0.01684	-0.01256	-0.01697	-0.01652	-0.01643	-0.01629	-0.01434
2273.72	0.000441504	0.00253	0.0107	0.01683	-0.01258	-0.01697	-0.01653	-0.01643	-0.01631	-0.01434
2275.65	0.000454174	0.00253	0.01071	0.01682	-0.0126	-0.01697	-0.01654	-0.01643	-0.01631	-0.01434
2277.57	0.000470758	0.00253	0.01072	0.0168	-0.01261	-0.01696	-0.01654	-0.01644	-0.01632	-0.01434
2279.5	0.000480676	0.00253	0.01071	0.01677	-0.01261	-0.01696	-0.01654	-0.01645	-0.01631	-0.01434
2281.43	0.000479814	0.00252	0.01069	0.01675	-0.01261	-0.01697	-0.01654	-0.01647	-0.01631	-0.01434
2283.36	0.000471787	0.00252	0.01067	0.01673	-0.0126	-0.01698	-0.01656	-0.01647	-0.01631	-0.01436
2285.29	0.000463859	0.00252	0.01065	0.01671	-0.0126	-0.01698	-0.01658	-0.01647	-0.01631	-0.01437
2287.22	0.000461902	0.00253	0.01064	0.01669	-0.0126	-0.01698	-0.0166	-0.01646	-0.01631	-0.01438
2289.15	0.00046711	0.00254	0.01063	0.01666	-0.0126	-0.01697	-0.0166	-0.01644	-0.01631	-0.01439
2291.07	0.000474308	0.00254	0.01062	0.01665	-0.0126	-0.01695	-0.0166	-0.01643	-0.0163	-0.0144
2293	0.00047391	0.00252	0.01061	0.01663	-0.01261	-0.01694	-0.01658	-0.01642	-0.01629	-0.01441
2294.93	0.00045968	0.00249	0.01059	0.01661	-0.01262	-0.01695	-0.01656	-0.01643	-0.01629	-0.01443
2296.86	0.000435699	0.00247	0.01057	0.0166	-0.01263	-0.01696	-0.01654	-0.01644	-0.0163	-0.01446
2298.79	0.000414207	0.00247	0.01056	0.01658	-0.01263	-0.01698	-0.01652	-0.01646	-0.01631	-0.01447
2300.72	0.000405783	0.00248	0.01056	0.01658	-0.01263	-0.017	-0.01651	-0.01648	-0.01631	-0.01448

[truncated: 93 more sheets: Fig.3d, Fig.3e, Fig.3f, Fig.3g, Fig.4a, Fig.4b, Fig.4c, Fig.4d, Fig.4e, Fig.4f, Fig.4g, Fig.5a, Fig.5b, Fig.5c, Fig.5d, Fig.5e, Fig.5f, Fig.5g, Fig.5h, Fig.5i …]
